# Supplementary material for: Genetic management on the brink of extinction: sequencing microsatellites does not improve estimates of inbreeding in wild and captive Vancouver Island marmots (Marmota vancouverensis)
Source: Conserv Genet. 2022 Jan 16;23(2):417–28. doi: 10.1007/s10592-022-01429-7 (PMC8948115; doi:10.1007/s10592-022-01429-7)
Supplement: Supplementary file 2 — Supplementary file2 (XLSX 81 kb) [file 10592_2022_1429_MOESM2_ESM.xlsx]

## Sheet: About
This file contains the raw data from Barrett et al. 2022, Conservation Genetics.
https://doi.org/10.1007/s10592-022-01429-7 .

## Sheet: Master Allele Sequence
MASTER ALLELE SEQUENCE FILE
Locus	length	Version	allele name	Sequence
2g2	124	A	2g2_124_A	TGAACTGGGTCTTGAGGTCTAAGTGGTGTGTGTGTGTGTGTGTGTGTGTGTGAGAGAGAGAGAGAGAGAGAGAGAGAGAGAGAGAGAGAGAGAGACTGACTAGCTGATGGAGAGCAGAGCAGAC
2g2	126	A	2g2_126_A	TGAACTGGGTCTTGAGGTCTAAGTGGTGTGTGTGTGTGTGTGTGTGTGTGTGAGAGAGAGAGAGAGAGAGAGAGAGAGAGAGAGAGAGAGAGAGAGACTGACTAGCTGATGGAGAGCAGAGCAGAC
2g2	120	A	2g2_120_A	TGAACTGGGTCTTGAGGTCTAAGTGGTGTGTGTGTGTGTGTGTGTGTGTGTGAGAGAGAGAGAGAGAGAGAGAGAGAGAGAGAGAGAGAGACTGACTAGCTGATGGAGAGCAGAGCAGAC
2g4	140	A	2g4_140_A	TAAGGCTGAATAATATTCCTCTGTGTGTGTGTGTGTGTGTGTGTGTCCTTCCCTGATGATTAGTGATGTGGGGCACCTTTTCATATGACTAGTAGCCATTTTTAATTTTTCTTTGGAGAAATGTCTACTCGGGTTGTTTG
MA018	163	A	MA018_163_A	TGTCTTGCCTATTCTTGGTTCTCTGTATTTTTATAACTCTTAGAGTCAATTTAGTTGAATTTTACACACACACACACACACACACACACACACACACACACACGACAGTTGGTTTTTTTTGTTGTGATTTTTATTAAATTTATATACCAGTTTGGGGAAAGCT
MA018	169	A	MA018_169_A	TGTCTTGCCTATTCTTGGTTCTCTGTATTTTTATAACTCTTAGAGTCAATTTAGTTGAATTTTACACACACACACACACACACACACACACACACACACACACACACACGACAGTTGGTTTTTTTTGTTGTGATTTTTATTAAATTTATATACCAGTTTGGGGAAAGCT
MA018	157	A	MA018_157_A	TGTCTTGCCTATTCTTGGTTCTCTGTATTTTTATAACTCTTAGAGTCAATTTAGTTGAATTTTACACACACACACACACACACACACACACACACACGACAGTTGGTTTTTTTTGTTGTGATTTTTATTAAATTTATATACCAGTTTGGGGAAAGCT
MA018	167	A	MA018_167_A	TGTCTTGCCTATTCTTGGTTCTCTGTATTTTTATAACTCTTAGAGTCAATTTAGTTGAATTTTACACACACACACACACACACACACACACACACACACACACACACGACAGTTGGTTTTTTTTGTTGTGATTTTTATTAAATTTATATACCAGTTTGGGGAAAGCT
MA001	151	A	MA001_151_A	AGGGGAACAGAACCAAAAGGACACACACACACACACACACACTAAAGCAGTATCTTATTTCTTTCTTGTTGGAAACACCACATCAATTTTTAAAAAAGAATAATTTAAAAAAAAATAGCCTACATTCTGATTTGTCTGATTTCTTTCCTGA
MA001	153	A	MA001_153_A	AGGGGAACAGAACCAAAAGGACACACACACACACACACACACACTAAAGCAGTATCTTATTTCTTTCTTGTTGGAAACACCACATCAATTTTTAAAAAAGAATAATTTAAAAAAAAATAGCCTACATTCTGATTTGTCTGATTTCTTTCCTGA
3b1	195	A	3b1_195_A	CAAATGCACAGGTAATGCTGCCCAGTCATACCACTAAATACACACACATACAAACACGCACATCATTAAACAAGCACATATGCTCATACACTGACAAACATGTGCCTGCATTTGCACCTGCACATGGACACACACACACACACACACACACACACAGCAAACATCAGTTTTCTTCTCCAAAATCAGTTCCCTGAA
2h10	97	A	2h10_97_A	GAATCCGAGTTGCCCAGTCCTCGTCGGCAGCGTCAGATGTGTATAAGAGACAGGAATCCGAGTTGCCCAGTCCGTCTCGTGTGCGTGTCCCTGTCTG
2h10	145	A	2h10_145_A	GAATCCGAGTTGCCCAGTCCCCTTAGAGTACACGAAGAGACATTTGTTAAAACTTACTCTTTTTCCTCCAGCCCCTAGCTACACAAATGTGTGTGTGTGTGTGTGTGTGTGTGTGCGCGCGCGCGCGTGTGCGTGTCCCTGTCTG
2h15	163	A	2h15_163_A	TGGTTACGAAGATGGGAGACTCAGATTTAGGGTGGCCCACCTCTCCCTCTCTGTCCCTGGGCTGTCCCTACTTATCTCCATTCCACTCCTGCTCCCTCAGAGGCTGCCAGCTGCCTGCTGCCTGATCACCTTTAAGCTGCCCTTCCCAGTTCTTCCAGCCCAG
2h15	254	A	2h15_254_A	TGGTTACGAAGATGGGAGACCACTATTGTTGGACAGGAAGGTGTCTTCAAGGCCAGAGCCGGCCTTGAAGGCGGGACAGGGGTGGGTGTGTGTGTGTGTGTGTGTGTGTGTGATGACCGTGGTGACAGTAGACGTGGCAAAGTGACACTGCAAATGTGGAAGTCAGCAGAAGCAAAGGCTGGGAGTGGGAGCGAGCCTGGTGTGGGTGGCGTCCAGCAGGAGACAGCCTGGAACTGCCAGTTCTTCCAGCCCAG
2h6	188	A	2h6_188_A	TAACTACACATTTGACTTTCTGCAGAATTTAAGAGACTAATGCATTTTTTAAACAACTATTAGTTTATTTTTGAACAGAAATTTTAGTCACATTAATGACTGAAAGGAGCTAGGATGGAGCTAGAAGGGGCAGACGTGAGTGAGTGTGTGTGTGTGTGTGTGTGTGTTGTGTATGTGGTGCTGGGGAT
2h6	190	A	2h6_190_A	TAACTACACATTTGACTTTCTGCAGAATTTAAGAGACTAATGCATTTTTTAAACAACTATTAGTTTATTTTTGAACAGAAATTTTAGTCACATTAATGACTGAAAGGAGCTAGGATGGAGCTAGAAGGGGCAGACGTGAGTGAGTGTGTGTGTGTGTGTGTGTGTGTGTTGTGTATGTGGTGCTGGGGAT
GS17	150	A	GS17_150_A	CAATTCGTGGTGGTTATATCATCTTATGAGTTGTCTTTCATTAGCTGTAGAAGATGGGTGTGTGTTACAATTGGGTTGGGCCAAGTGATGGGTTTTGAGTGTGTGTGTGTGTGTGTGTGTGTTTATGTTTGTGTTCATATAGGTTGACAG
GS17	154	A	GS17_154_A	CAATTCGTGGTGGTTATATCATCTTATGAGTTGTCTTTCATTAGCTGTAGAAGATGGGTGTGTGTTACAATTGGGTTGGGCCAAGTGATGGGTTTTGAGTGTGTGTGTGTGTGTGTGTGTGTGTGTTTATGTTTGTGTTCATATAGGTTGACAG
MA002	248	A	MA002_248_A	CATTTAGACGCACATTTTGATTTTTCTGTCACTTTTTACAAGCAAGCAATCCTTTACCTTAGTAATCTTTTAATGTCTTAATGTGAAACTTATCTCTCTTCCACTCCATTACACTTCCCATTTTGTTTCAATTTATATGAAAGCAATTAAGAACCAAAAGGTCAATGTGCTTATGACTTCTCTCCCTCCCCCCCCCCCCACACACACACCTACCTCTTTCCTGCTCTAACTTCCTCATTCTCCATCCC
MA002	121	A	MA002_121_A	CATTTAGACGCACATTTTGATACTTAACACACTAGGGAACTTTGGCCTTGCTCTCGGTGCACAGTATCATTTAGTATGCAGTGAACTGTGTGAGTACTCTGGCTTCCTCATTCTCCATCCC
MA002	118	A	MA002_118_A	CATTTAGACGCACATTTTGCATTTACTATCCCTGCACTGAATCATGAAGGTCCTGATCAGAGATATGAATGGAAAGTACTACCTCAAGGGATGGCTAACCTTCCTCATTCTCCATCCC
MA002	247	A	MA002_247_A	CATTTAGACGCACATTTTGATTTTTCTGTCACTTTTTACAAGCAAGCAATCCTTTACCTTAGTAATCTTTTAATGTCTTAATGTGAAACTTATCTCTCTTCCACTCCATTACACTTCCCATTTTGTTTCAATTTATATGAAAGCAATTAAGAACCAAAAGGTCAATGTGCTTATGACTTCTCTCCCTCCCCCCCCCCCACACACACACCTACCTCTTTCCTGCTCTAACTTCCTCATTCTCCATCCC
MA002	246	A	MA002_246_A	CATTTAGACGCACATTTTGATTTTTCTGTCACTTTTTACAAGCAAGCAATCCTTTACCTTAGTAATCTTTTAATGTCTTAATGTGAAACTTATCTCTCTTCCACTCCATTACACTTCCCATTTTGTTTCAATTTATATGAAAGCAATTAAGAACCAAAAGGTCAATGTGCTTATGACTTCTCTCCCTCCCCCCCCCCACACACACACCTACCTCTTTCCTGCTCTAACTTCCTCATTCTCCATCCC
MA002	266	A	MA002_266_A	CATTTAGACGCACATTTTGATTTTTCTGTCACTTTTTACAAGCAAGCAATCCTTTACCTTAGTAATCTTTTAATGTCTTAATGTGAAACTTATCTCTCTTCCACTCCATTACACTTCCCATTTTGTTTCAATTTATATGAAAGCAATTAAGAACCAAAAGGTCAATGTGCTTATGACTTCTCTCCCTCCCCCCCGCCTCACACACACACACACACACACACACACCCCTACCTCTTTCCTGCTCTAACTTCCTCATTCTCCATCCC
MA002	149	A	MA002_149_A	CATTTAGACGCACATTTTGTGGATGAATAAATGGAGTCTCAGTGAGTTTAAATAACTTGCCTAGTTAGTGGGCCAAGTAAGGAATACGCACAGTTTGGCTGTTTCTTTCTTACTTCCACTGCCCTGATTGCTTCCTCATTCTCCATCCC
MA002	142	A	MA002_142_A	CATTTAGACGCACATTTTGGTATTTATTAGTGTATTATAGTTATACACTATATAATAGTGTGGTTCACTTTGACATAATTATACATGCATGGAATAGAATCTGCTCCAACACAATCCCTAGTACTTCCTCATTCTCCATCCC
MA002	171	A	MA002_171_A	CATTTAGACGCACATTTTGGTAGGATGTGTTAGTTTATTTATTGATTGATTGTTGACATTCAAATGGTTGAATAGATTCAGAAGAAATGCTATATTATGAACTTTTGTTCTATGATTGCTTTGTACCAAAGTATTATTCATTCTCCACTTTCCTTCCTCATTCTCCATCCC
MA002	88	A	MA002_88_A	CATTTAGACGCACATTTTGCATTATATCAACGTATGCCCTAACTGCTCTTGGTTTTACTGGGGTGCCCCCTTCCTCATTCTCCATCCC
MA002	268	A	MA002_268_A	CATTTAGACGCACATTTTGATTTTTCTGTCACTTTTTACAAGCAAGCAATCCTTTACCTTAGTAATCTTTTAATGTCTTAATGTGAAACTTATCTCTCTTCCACTCCATTACACTTCCCATTTTGTTTCAATTTATATGAAAGCAATTAAGAACCAAAAGGTCAATGTGCTTATGACTTCTCTCCCTCCCCCCCGCCTCACACACACACACACACACACACACACACCCCTACCTCTTTCCTGCTCTAACTTCCTCATTCTCCATCCC
MA091	165	A	MA091_165_A	CCTGTGTGAGTCCTGGAGTCCAATCCCCAGCAAGACACACACACACACACACACACACACACACGAACATTAAGAAGCCACAATAATTTAAGAGGCAAAACATGCATAAATATATTTGAGTGCCATTTACAATGTTAAAAACATGCAGATGTAACCTAAATGGCT
Bibl18	138	A	Bibl18_138_A	ATGGTCATGGAAGGGAAGGGAATGAGGATTTATTTCAAATGACCCAATCACCAGTTTTCCAGTAAGAAAATGCCAACTTCAAACACACACACACACACACACACACACACACACACACCAGATCAACTGTGAAGATGC
MS41	176	A	MS41_176_A	GGTGTATATGGGAATAGGGGGAATGGGAAACTGTTTCTTTTTCCTCCAAACTACCTTGAATCATCACCTAGTAACAGTTTTTTTTTGTGTGTGTGCCAACTTATTTTTGAAAGCAAAATAATCCTGAGCAAAGTTTTGCTTCTCTGAACAAATTCAACCTGCTTTGATTTGAAGGC
MS41	176	B	MS41_176_B	GGTGTATATGGGAATAGGGGGAATGGGAAACTGTTTCTTTTTCCTCCAAACTACCTTGAATCATCACCTAGTAACAGTTTTTTTGTGTGTGTGTGCCAACTTATTTTTGAAAGCAAAATAATCCTGAGCAAAGTTTTGCTTCTCTGAACAAATTCAACCTGCTTTGATTTGAAGGC
MS53	146	A	MS53_146_A	ATTGAGGAGCAGCATCTAGGGTTTCTTAATAAATTGCTCTTATTTCTCTGAAAAATTATTCCTTTAACACACACACACACACACACACACACACACACACGGCTCCAGTGTGCCCCCAGCTCTTTTCCAGGTCTGCCTTTCCCTGA
MS53	148	A	MS53_148_A	ATTGAGGAGCAGCATCTAGGGTTTCTTAATAAATTGCTCTTATTTCTCTGAAAAATTATTCCTTTAACACACACACACACACACACACACACACACACACACGGCTCCAGTGTGCCCCCAGCTCTTTTCCAGGTCTGCCTTTCCCTGA
MS56	104	A	MS56_104_A	CAGACTCCCACCAGTGACCTCCATCCCCAACACACACACACACACACAAAGCCTATTCCCTTCACTCACAAAAATCCCCCCAAATGGAACCTACATAGATCAGG
MS56	102	A	MS56_102_A	CAGACTCCCACCAGTGACCTCCATCCCCAACACACACACACACACAAAGCCTATTCCCTTCACTCACAAAAATCCCCCCAAATGGAACCTACATAGATCAGG
MS6	140	A	MS6_140_A	CTGATGGGGTTAAGATTGCCTTAATCAGTAAATTAGTCACCTGTTAGGTGTGTGTGTGTGTGTGTGTGTGTATGCTGGGGGTTAAACCTAGGGACACTATGGACTGGTAAGGTGTGAATGGAGGAGGTGGGTCAGTGGGG
St10	139	A	St10_139_A	TTGTGATCCTCCAGGGAGTTTTCTGACAAGAAGTTCTTCAGTGAAGAAGTGAGAAGTAAGAAAAACACACACACACACACACACACACACACAGACACACACACACAGATTCATACACTGAATGGGGTTTGGAAATCAC
St10	141	A	St10_141_A	TTGTGATCCTCCAGGGAGTTTTCTGACAAGAAGTTCTTCAGTGAAGAAGTGAGAAGTAAGAAAAACACACACACACACACACACACACACACACAGACACACACACACAGATTCATACACTGAATGGGGTTTGGAAATCAC
GS25	132	A	GS25_132_A	CCAGCATGGGGGAGAGAGAGAGAGGGAGAGAGAGAGAAAGAGTGTGTGTGTGTGTGTGTGTGTGTGAGAGAGAGAGAGAGAGAGAGAGAGAGAGAACATGAGCATGCATCCTATGAATGGATAAATGACAAG
GS25	140	A	GS25_140_A	CCAGCATGGGGGAGAGAGAGAGAGGGAGAGAGAGAGAAAGAGTGTGTGTGTGTGTGTGTGTGTGTGAGAGAGAGAGAGAGAGAGAGAGAGAGAGAGAGAGAGAACATGAGCATGCATCCTATGAATGGATAAATGACAAG
GS25	132	B	GS25_132_B	CCAGCATGGGGGAGAGAGAGAGAGGGAGAGAGAGAGAAAGAGTGTGTGTGTGTGTGTGTGTGTGAGAGAGAGAGAGAGAGAGAGAGAGAGAGAGAACATGAGCATGCATCCTATGAATGGATAAATGACAAG
2h4	153	A	2h4_153_A	TGTAGGTGTTGATGTTGAATGAGCTTTACCTGGTCCAGTACCTGTAAACACAAGAGGTAGGTGATATGGGTAGAGTTTACACACACACACACACACACACACACACACACATACACACACACACAAACACCCTTTTATTTCTTGTGGCAGGGA
2h4	159	A	2h4_159_A	TGTAGGTGTTGATGTTGAATGAGCTTTACCTGGTCCAGTACCTGTAAACACAAGAGGTAGGTGATATGGGTAGAGTTTACACACACACACACACACACACACACACACACACACACATACACACACACACAAACACCCTTTTATTTCTTGTGGCAGGGA
2h4	159	B	2h4_159_B	TGTAGGTGTTGATGTTGAATGAGCTTTACCTGGTCCAGTACCTGTAAACACAAGAGGTAGGTGATATGGGTAGAGTTTACACACACACACACACACACACACACACACACACACACACATACACACACACAAACACCCTTTTATTTCTTGTGGCAGGGA
GS12	143	A	GS12_143_A	CCAAGAGAGGCAGTCGTCCAGCTTGGAGCAGGATATTCTTGCTGCAGTGTGTGTGTGTTTGTGTGTGTGTGTATGGTGGGGGTGTGTGTTGGGTGGGGGAGGACAGAGTAGAGAGGACCCTTTCTGTAAGTGCTCTGCTCTGA
GS14	242	A	GS14_242_A	CAGGTGGGTCCATAGTGTTACACCTTCTTTAAAAAATAAATATTCCTCTTCGTGTGTGTGTGTGTGTGTGTGTGTTTTAATCCAGGCAATAGAAAAAGCTGAAAAGTTCTTTAGATTTCTTGTCTTAGGAAGTAAAGAGCTGAAAGTTCTAGAAGGAAAGCAAATAGGTTTCATCTTGAGGGCCAACTCTCACAAATGGGTAGTGTTTGTTGGAGCCTCTGGAAAGAGATGCTGAGGCACAA
GS14	242	B	GS14_242_B	CAGGTGGGTCCATAGTGTTACACCTTCTTTAAAAAATAAATATTCCTCTTTATGTGTGTGTGTGTGTGTGTGTGTTTTAATCCAGGCAATAGAAAAAGCTGAAAAGTTCTTTAGATTTCTTGTCTTAGGAAGTAAAGAGCTGAAAGTTCTAGAAGGAAAGCAAATAGGTTTCATCTTGAGGGCCAACTCTCACAAATGGGTAGTGTTTGTTGGAGCCTCTGGAAAGAGATGCTGAGGCACAA
Bibl25	137	A	Bibl25_137_A	CTCATGACTATGGCAGCCCATCTCTGCCCTCTGAGGGTTCACAGTGATCTGGCTATCAGTGGGAAACCCCCCTCCAAACACACACACACACACACACACACACACATCCTGCAATGCTACTGCTAAATCAAGGTTCT
Bibl25	141	A	Bibl25_141_A	CTCATGACTATGGCAGCCCATCTCTGCCCTCTGAGGGTTCACAGTGATCTGGCTATCAGTGGGAAACCCCCCTCCAAACACACACACACACACACACACACACACACACATCCTGCAATGCTACTGCTAAATCAAGGTTCT
Bibl35	159	A	Bibl35_159_A	TTACACCTTCTCTGGCTCCCAGGAAGGGAGGCTCAATCTGCTTCACGCGCGCGCGCGCACACACACACACACACACACACACACATCCCAGGTTGAGAACCAAGGTGTCAGGGAAACTCCAAGCAGAAATAAGGAAGAAATAAAGACAATCCGCTCAGA
MA066	224	A	MA066_224_A	AATATGTTAAGGCAGTTCTAGCAACTGCTAAATTCTATAGCACTAATTACGTGCCATGTATTTAAGAAACACACACACACACACAAGCAGAGACTTTTAAAGGGTAAGATAAACTTAATGTAAACAAAATTTACGTTTTCCTCTAGCCCCACAATACATGGCTTGTGAACTCCTTGGGGTGCATGCACTAGTCGGAACATCATCTTTCCATATCAGGAAGAAAC

## Sheet: Individual Genotype
INDIVIDUAL GENOTYPES
LOCUS		2g2		2g4		MA018		MA001		3b1		2h10		2h15		2h6		GS17		MA002		MA091		Bibl18		MS41		MS53		MS56		MS6		St10		Bibl14		GS25		2h4		GS12		GS14		Bibl25		Bibl31
Animal ID	Origin	allele 1	allele 2	allele 1	allele 2	allele 1	allele 2	allele 1	allele 2	allele 1	allele 2	allele 1	allele 2	allele 1	allele 2	allele 1	allele 2	allele 1	allele 2	allele 1	allele 2	allele 1	allele 2	allele 1	allele 2	allele 1	allele 2	allele 1	allele 2	allele 1	allele 2	allele 1	allele 2	allele 1	allele 2	allele 1	allele 2	allele 1	allele 2	allele 1	allele 2	allele 1	allele 2	allele 1	allele 2	allele 1	allele 2	allele 1	allele 2
VIM001	Captive	2g2_124_A	2g2_124_A	2g4_140_A	2g4_140_A	MA018_163_A	MA018_169_A	MA001_151_A	MA001_151_A	NA	NA	NA	NA	NA	NA	2h6_188_A	2h6_188_A	GS17_150_A	GS17_150_A	NA	NA	NA	NA	Bibl18_138_A	Bibl18_138_A	MS41_176_A	MS41_176_B	MS53_146_A	MS53_146_A	MS56_104_A	MS56_104_A	NA	NA	St10_139_A	St10_139_A	NA	NA	NA	NA	2h4_153_A	2h4_153_A	GS12_143_A	GS12_143_A	NA	NA	Bibl25_137_A	Bibl25_137_A	Bibl31_159_A	Bibl31_159_A
VIM002	Captive	2g2_124_A	2g2_124_A	2g4_140_A	2g4_140_A	MA018_163_A	MA018_169_A	MA001_151_A	MA001_151_A	3b1_195_A	3b1_195_A	NA	NA	NA	NA	2h6_188_A	2h6_190_A	GS17_150_A	GS17_150_A	NA	NA	MA091_165_A	MA091_165_A	Bibl18_138_A	Bibl18_138_A	NA	NA	MS53_148_A	MS53_148_A	MS56_102_A	MS56_104_A	NA	NA	St10_139_A	St10_139_A	NA	NA	GS25_132_A	GS25_132_A	2h4_153_A	2h4_159_A	GS12_143_A	GS12_143_A	GS14_242_A	GS14_242_A	Bibl25_137_A	Bibl25_137_A	Bibl31_159_A	Bibl31_159_A
VIM003	Captive	2g2_124_A	2g2_126_A	2g4_140_A	2g4_140_A	MA018_157_A	MA018_163_A	MA001_151_A	MA001_151_A	3b1_195_A	3b1_195_A	NA	NA	2h15_163_A	2h15_163_A	2h6_188_A	2h6_188_A	GS17_150_A	GS17_154_A	MA002_248_A	MA002_248_A	MA091_165_A	MA091_165_A	Bibl18_138_A	Bibl18_138_A	MS41_176_A	MS41_176_B	MS53_146_A	MS53_148_A	MS56_104_A	MS56_104_A	NA	NA	St10_139_A	St10_139_A	NA	NA	GS25_132_A	GS25_132_A	2h4_153_A	2h4_159_A	GS12_143_A	GS12_143_A	GS14_242_A	GS14_242_B	Bibl25_137_A	Bibl25_137_A	Bibl31_159_A	Bibl31_159_A
VIM004	Captive	2g2_124_A	2g2_126_A	2g4_140_A	2g4_140_A	MA018_163_A	MA018_169_A	MA001_151_A	MA001_151_A	3b1_195_A	3b1_195_A	NA	NA	2h15_254_A	2h15_254_A	2h6_188_A	2h6_188_A	GS17_150_A	GS17_150_A	MA002_248_A	MA002_248_A	MA091_165_A	MA091_165_A	Bibl18_138_A	Bibl18_138_A	NA	NA	MS53_146_A	MS53_148_A	MS56_104_A	MS56_104_A	MS6_140_A	MS6_140_A	St10_141_A	St10_141_A	NA	NA	GS25_132_A	GS25_132_A	2h4_153_A	2h4_159_A	GS12_143_A	GS12_143_A	GS14_242_A	GS14_242_B	Bibl25_137_A	Bibl25_137_A	Bibl31_159_A	Bibl31_159_A
VIM006	Captive	2g2_124_A	2g2_126_A	2g4_140_A	2g4_140_A	MA018_169_A	MA018_169_A	MA001_151_A	MA001_151_A	3b1_195_A	3b1_195_A	NA	NA	2h15_163_A	2h15_254_A	2h6_188_A	2h6_190_A	GS17_150_A	GS17_150_A	NA	NA	MA091_165_A	MA091_165_A	Bibl18_138_A	Bibl18_138_A	MS41_176_A	MS41_176_B	MS53_146_A	MS53_146_A	MS56_102_A	MS56_104_A	MS6_140_A	MS6_140_A	St10_141_A	St10_141_A	NA	NA	NA	NA	2h4_153_A	2h4_159_A	GS12_143_A	GS12_143_A	GS14_242_A	GS14_242_A	Bibl25_137_A	Bibl25_137_A	Bibl31_159_A	Bibl31_159_A
VIM007	Wild	2g2_124_A	2g2_126_A	2g4_140_A	2g4_140_A	MA018_163_A	MA018_169_A	MA001_151_A	MA001_151_A	3b1_195_A	3b1_195_A	NA	NA	2h15_254_A	2h15_254_A	2h6_188_A	2h6_188_A	GS17_150_A	GS17_150_A	MA002_121_A	MA002_121_A	MA091_165_A	MA091_165_A	Bibl18_138_A	Bibl18_138_A	NA	NA	MS53_146_A	MS53_148_A	MS56_102_A	MS56_104_A	MS6_140_A	MS6_140_A	St10_139_A	St10_139_A	NA	NA	NA	NA	2h4_153_A	2h4_159_A	GS12_143_A	GS12_143_A	GS14_242_B	GS14_242_B	Bibl25_137_A	Bibl25_137_A	Bibl31_159_A	Bibl31_159_A
VIM009	Captive	2g2_124_A	2g2_124_A	NA	NA	MA018_167_A	MA018_167_A	MA001_151_A	MA001_151_A	NA	NA	NA	NA	NA	NA	2h6_188_A	2h6_188_A	NA	NA	NA	NA	MA091_165_A	MA091_165_A	Bibl18_138_A	Bibl18_138_A	NA	NA	MS53_148_A	MS53_148_A	MS56_104_A	MS56_104_A	NA	NA	St10_139_A	St10_139_A	NA	NA	GS25_132_A	GS25_132_A	2h4_153_A	2h4_153_A	GS12_143_A	GS12_143_A	GS14_242_A	GS14_242_A	Bibl25_137_A	Bibl25_137_A	Bibl31_159_A	Bibl31_159_A
VIM010	Captive	2g2_124_A	2g2_126_A	2g4_140_A	2g4_140_A	MA018_163_A	MA018_163_A	MA001_151_A	MA001_151_A	3b1_195_A	3b1_195_A	2h10_97_A	2h10_97_A	2h15_163_A	2h15_254_A	2h6_188_A	2h6_188_A	GS17_150_A	GS17_150_A	MA002_247_A	MA002_247_A	MA091_165_A	MA091_165_A	Bibl18_138_A	Bibl18_138_A	MS41_176_A	MS41_176_A	MS53_146_A	MS53_146_A	MS56_104_A	MS56_104_A	NA	NA	St10_139_A	St10_139_A	NA	NA	NA	NA	2h4_153_A	2h4_159_A	GS12_143_A	GS12_143_A	GS14_242_A	GS14_242_B	Bibl25_137_A	Bibl25_137_A	Bibl31_159_A	Bibl31_159_A
VIM017	Captive	NA	NA	2g4_140_A	2g4_140_A	MA018_163_A	MA018_169_A	MA001_151_A	MA001_151_A	3b1_195_A	3b1_195_A	NA	NA	NA	NA	2h6_188_A	2h6_188_A	GS17_150_A	GS17_154_A	MA002_246_A	MA002_248_A	MA091_165_A	MA091_165_A	Bibl18_138_A	Bibl18_138_A	NA	NA	MS53_146_A	MS53_146_A	MS56_104_A	MS56_104_A	NA	NA	St10_139_A	St10_139_A	NA	NA	GS25_132_A	GS25_132_A	2h4_153_A	2h4_159_A	GS12_143_A	GS12_143_A	GS14_242_A	GS14_242_B	Bibl25_137_A	Bibl25_137_A	Bibl31_159_A	Bibl31_159_A
VIM019	Captive	2g2_124_A	2g2_126_A	2g4_140_A	2g4_140_A	MA018_157_A	MA018_167_A	MA001_151_A	MA001_151_A	3b1_195_A	3b1_195_A	NA	NA	2h15_163_A	2h15_163_A	2h6_188_A	2h6_188_A	GS17_150_A	GS17_154_A	NA	NA	MA091_165_A	MA091_165_A	Bibl18_138_A	Bibl18_138_A	MS41_176_A	MS41_176_B	MS53_146_A	MS53_146_A	MS56_104_A	MS56_104_A	MS6_140_A	MS6_140_A	St10_141_A	St10_141_A	NA	NA	NA	NA	2h4_153_A	2h4_159_A	GS12_143_A	GS12_143_A	GS14_242_A	GS14_242_A	Bibl25_137_A	Bibl25_141_A	Bibl31_159_A	Bibl31_159_A
VIM020	Captive	2g2_124_A	2g2_126_A	NA	NA	MA018_163_A	MA018_169_A	MA001_151_A	MA001_153_A	3b1_195_A	3b1_195_A	NA	NA	2h15_254_A	2h15_254_A	2h6_188_A	2h6_188_A	GS17_150_A	GS17_150_A	MA002_248_A	MA002_248_A	NA	NA	Bibl18_138_A	Bibl18_138_A	MS41_176_A	MS41_176_B	MS53_146_A	MS53_146_A	MS56_102_A	MS56_104_A	MS6_140_A	MS6_140_A	St10_139_A	St10_139_A	NA	NA	GS25_132_A	GS25_132_A	2h4_153_A	2h4_159_A	GS12_143_A	GS12_143_A	GS14_242_A	GS14_242_A	Bibl25_137_A	Bibl25_137_A	Bibl31_159_A	Bibl31_159_A
VIM021	Captive	2g2_124_A	2g2_124_A	2g4_140_A	2g4_140_A	MA018_163_A	MA018_169_A	MA001_151_A	MA001_151_A	3b1_195_A	3b1_195_A	2h10_97_A	2h10_97_A	2h15_163_A	2h15_254_A	2h6_188_A	2h6_188_A	GS17_150_A	GS17_154_A	MA002_248_A	MA002_248_A	MA091_165_A	MA091_165_A	Bibl18_138_A	Bibl18_138_A	NA	NA	MS53_148_A	MS53_148_A	MS56_102_A	MS56_104_A	MS6_140_A	MS6_140_A	St10_139_A	St10_139_A	NA	NA	NA	NA	2h4_153_A	2h4_159_A	GS12_143_A	GS12_143_A	GS14_242_A	GS14_242_A	Bibl25_137_A	Bibl25_137_A	Bibl31_159_A	Bibl31_159_A
VIM022	Captive	2g2_124_A	2g2_126_A	2g4_140_A	2g4_140_A	MA018_163_A	MA018_169_A	MA001_151_A	MA001_151_A	3b1_195_A	3b1_195_A	NA	NA	2h15_254_A	2h15_254_A	2h6_188_A	2h6_188_A	GS17_154_A	GS17_154_A	MA002_248_A	MA002_266_A	MA091_165_A	MA091_165_A	Bibl18_138_A	Bibl18_138_A	NA	NA	MS53_146_A	MS53_146_A	MS56_104_A	MS56_104_A	MS6_140_A	MS6_140_A	St10_139_A	St10_139_A	NA	NA	NA	NA	2h4_153_A	2h4_159_A	GS12_143_A	GS12_143_A	GS14_242_A	GS14_242_A	Bibl25_137_A	Bibl25_137_A	Bibl31_159_A	Bibl31_159_A
VIM023	Captive	2g2_124_A	2g2_126_A	2g4_140_A	2g4_140_A	MA018_169_A	MA018_169_A	MA001_151_A	MA001_153_A	3b1_195_A	3b1_195_A	NA	NA	2h15_163_A	2h15_254_A	2h6_188_A	2h6_188_A	GS17_150_A	GS17_154_A	NA	NA	MA091_165_A	MA091_165_A	Bibl18_138_A	Bibl18_138_A	NA	NA	MS53_146_A	MS53_148_A	MS56_102_A	MS56_104_A	NA	NA	St10_139_A	St10_139_A	NA	NA	NA	NA	2h4_153_A	2h4_159_A	GS12_143_A	GS12_143_A	GS14_242_A	GS14_242_A	Bibl25_137_A	Bibl25_137_A	Bibl31_159_A	Bibl31_159_A
VIM025	Captive	2g2_124_A	2g2_126_A	2g4_140_A	2g4_140_A	MA018_169_A	MA018_169_A	MA001_151_A	MA001_151_A	3b1_195_A	3b1_195_A	NA	NA	2h15_254_A	2h15_254_A	2h6_188_A	2h6_188_A	GS17_150_A	GS17_154_A	MA002_248_A	MA002_248_A	MA091_165_A	MA091_165_A	Bibl18_138_A	Bibl18_138_A	NA	NA	MS53_146_A	MS53_146_A	MS56_104_A	MS56_104_A	MS6_140_A	MS6_140_A	St10_141_A	St10_141_A	NA	NA	GS25_132_A	GS25_132_A	2h4_153_A	2h4_153_A	GS12_143_A	GS12_143_A	GS14_242_A	GS14_242_A	Bibl25_141_A	Bibl25_141_A	Bibl31_159_A	Bibl31_159_A
VIM026	Captive	NA	NA	2g4_140_A	2g4_140_A	MA018_167_A	MA018_169_A	MA001_151_A	MA001_151_A	3b1_195_A	3b1_195_A	2h10_97_A	2h10_97_A	2h15_163_A	2h15_163_A	2h6_188_A	2h6_188_A	GS17_150_A	GS17_154_A	MA002_149_A	MA002_266_A	MA091_165_A	MA091_165_A	Bibl18_138_A	Bibl18_138_A	MS41_176_A	MS41_176_B	MS53_146_A	MS53_148_A	MS56_104_A	MS56_104_A	MS6_140_A	MS6_140_A	St10_139_A	St10_139_A	NA	NA	GS25_132_A	GS25_132_A	2h4_153_A	2h4_159_A	GS12_143_A	GS12_143_A	GS14_242_A	GS14_242_B	Bibl25_137_A	Bibl25_137_A	Bibl31_159_A	Bibl31_159_A
VIM027	Captive	2g2_124_A	2g2_126_A	2g4_140_A	2g4_140_A	MA018_163_A	MA018_163_A	MA001_151_A	MA001_151_A	3b1_195_A	3b1_195_A	NA	NA	NA	NA	2h6_188_A	2h6_188_A	GS17_150_A	GS17_154_A	NA	NA	MA091_165_A	MA091_165_A	Bibl18_138_A	Bibl18_138_A	MS41_176_A	MS41_176_B	MS53_146_A	MS53_146_A	MS56_104_A	MS56_104_A	NA	NA	St10_139_A	St10_139_A	NA	NA	NA	NA	2h4_153_A	2h4_153_A	GS12_143_A	GS12_143_A	GS14_242_A	GS14_242_B	Bibl25_137_A	Bibl25_141_A	Bibl31_159_A	Bibl31_159_A
VIM030	Wild	2g2_124_A	2g2_126_A	2g4_140_A	2g4_140_A	MA018_157_A	MA018_157_A	MA001_151_A	MA001_151_A	3b1_195_A	3b1_195_A	NA	NA	NA	NA	2h6_188_A	2h6_188_A	GS17_154_A	GS17_154_A	MA002_142_A	NA	MA091_165_A	MA091_165_A	Bibl18_138_A	Bibl18_138_A	MS41_176_A	MS41_176_A	MS53_146_A	MS53_146_A	MS56_104_A	MS56_104_A	NA	NA	St10_141_A	St10_141_A	NA	NA	GS25_140_A	GS25_140_A	2h4_153_A	2h4_159_A	GS12_143_A	GS12_143_A	GS14_242_A	GS14_242_B	Bibl25_137_A	Bibl25_137_A	Bibl31_159_A	Bibl31_159_A
VIM031	Wild	NA	NA	NA	NA	NA	NA	MA001_151_A	MA001_151_A	NA	NA	NA	NA	NA	NA	NA	NA	NA	NA	NA	NA	NA	NA	NA	NA	NA	NA	NA	NA	NA	NA	NA	NA	NA	NA	NA	NA	NA	NA	NA	NA	NA	NA	NA	NA	NA	NA	NA	NA
VIM032	Wild	2g2_124_A	2g2_126_A	2g4_140_A	2g4_140_A	MA018_163_A	MA018_163_A	MA001_151_A	MA001_153_A	3b1_195_A	3b1_195_A	NA	NA	2h15_254_A	2h15_254_A	2h6_188_A	2h6_188_A	GS17_154_A	GS17_154_A	MA002_248_A	MA002_266_A	MA091_165_A	MA091_165_A	Bibl18_138_A	Bibl18_138_A	NA	NA	MS53_146_A	MS53_146_A	MS56_104_A	MS56_104_A	MS6_140_A	MS6_140_A	St10_141_A	St10_141_A	NA	NA	GS25_132_A	GS25_132_A	2h4_153_A	2h4_159_A	GS12_143_A	GS12_143_A	GS14_242_A	GS14_242_A	Bibl25_137_A	Bibl25_141_A	Bibl31_159_A	Bibl31_159_A
VIM033	Wild	2g2_124_A	2g2_124_A	2g4_140_A	2g4_140_A	MA018_163_A	MA018_163_A	MA001_151_A	MA001_151_A	3b1_195_A	3b1_195_A	NA	NA	NA	NA	2h6_188_A	2h6_188_A	GS17_150_A	GS17_150_A	NA	NA	MA091_165_A	MA091_165_A	Bibl18_138_A	Bibl18_138_A	MS41_176_A	MS41_176_B	MS53_146_A	MS53_146_A	MS56_104_A	MS56_104_A	NA	NA	St10_139_A	St10_139_A	NA	NA	NA	NA	2h4_153_A	2h4_159_A	GS12_143_A	GS12_143_A	GS14_242_A	GS14_242_A	Bibl25_137_A	Bibl25_137_A	Bibl31_159_A	Bibl31_159_A
VIM034	Wild	2g2_124_A	2g2_126_A	2g4_140_A	2g4_140_A	MA018_163_A	MA018_169_A	MA001_151_A	MA001_151_A	3b1_195_A	3b1_195_A	NA	NA	NA	NA	2h6_188_A	2h6_188_A	GS17_154_A	GS17_154_A	NA	NA	MA091_165_A	MA091_165_A	Bibl18_138_A	Bibl18_138_A	NA	NA	MS53_146_A	MS53_146_A	MS56_104_A	MS56_104_A	NA	NA	St10_139_A	St10_139_A	NA	NA	NA	NA	2h4_153_A	2h4_159_A	NA	NA	GS14_242_A	GS14_242_A	NA	NA	Bibl31_159_A	Bibl31_159_A
VIM035	Captive	2g2_124_A	2g2_126_A	2g4_140_A	2g4_140_A	MA018_163_A	MA018_163_A	MA001_151_A	MA001_151_A	3b1_195_A	3b1_195_A	NA	NA	NA	NA	2h6_188_A	2h6_188_A	GS17_154_A	GS17_154_A	NA	NA	MA091_165_A	MA091_165_A	Bibl18_138_A	Bibl18_138_A	NA	NA	MS53_146_A	MS53_146_A	MS56_104_A	MS56_104_A	NA	NA	St10_139_A	St10_139_A	NA	NA	GS25_132_A	GS25_132_A	2h4_153_A	2h4_159_A	GS12_143_A	GS12_143_A	GS14_242_A	GS14_242_A	NA	NA	Bibl31_159_A	Bibl31_159_A
VIM036	Captive	2g2_124_A	2g2_124_A	2g4_140_A	2g4_140_A	MA018_163_A	MA018_163_A	MA001_151_A	MA001_151_A	3b1_195_A	3b1_195_A	NA	NA	NA	NA	2h6_188_A	2h6_188_A	GS17_154_A	GS17_154_A	MA002_246_A	NA	MA091_165_A	MA091_165_A	Bibl18_138_A	Bibl18_138_A	NA	NA	MS53_146_A	MS53_146_A	MS56_104_A	MS56_104_A	NA	NA	St10_139_A	St10_139_A	NA	NA	NA	NA	2h4_153_A	2h4_159_A	GS12_143_A	GS12_143_A	GS14_242_A	GS14_242_A	Bibl25_141_A	Bibl25_141_A	Bibl31_159_A	Bibl31_159_A
VIM037	Captive	2g2_124_A	2g2_126_A	2g4_140_A	2g4_140_A	MA018_163_A	MA018_163_A	MA001_151_A	MA001_151_A	3b1_195_A	3b1_195_A	NA	NA	2h15_254_A	2h15_254_A	2h6_188_A	2h6_188_A	GS17_154_A	GS17_154_A	MA002_246_A	MA002_248_A	MA091_165_A	MA091_165_A	Bibl18_138_A	Bibl18_138_A	NA	NA	MS53_146_A	MS53_146_A	MS56_104_A	MS56_104_A	MS6_140_A	MS6_140_A	St10_139_A	St10_139_A	NA	NA	GS25_132_A	GS25_132_A	2h4_153_A	2h4_159_A	GS12_143_A	GS12_143_A	NA	NA	Bibl25_137_A	Bibl25_141_A	Bibl31_159_A	Bibl31_159_A
VIM038	Captive	2g2_124_A	2g2_124_A	2g4_140_A	2g4_140_A	MA018_163_A	MA018_169_A	MA001_151_A	MA001_151_A	3b1_195_A	3b1_195_A	NA	NA	2h15_254_A	2h15_254_A	2h6_188_A	2h6_188_A	GS17_154_A	GS17_154_A	NA	NA	MA091_165_A	MA091_165_A	Bibl18_138_A	Bibl18_138_A	NA	NA	MS53_146_A	MS53_148_A	MS56_104_A	MS56_104_A	MS6_140_A	MS6_140_A	St10_139_A	St10_139_A	NA	NA	NA	NA	2h4_153_A	2h4_159_A	GS12_143_A	GS12_143_A	GS14_242_A	GS14_242_A	Bibl25_137_A	Bibl25_141_A	Bibl31_159_A	Bibl31_159_A
VIM039	Captive	2g2_124_A	2g2_126_A	2g4_140_A	2g4_140_A	MA018_163_A	MA018_167_A	MA001_151_A	MA001_151_A	3b1_195_A	3b1_195_A	NA	NA	2h15_163_A	2h15_254_A	2h6_188_A	2h6_188_A	GS17_154_A	GS17_154_A	NA	NA	MA091_165_A	MA091_165_A	Bibl18_138_A	Bibl18_138_A	NA	NA	MS53_146_A	MS53_146_A	MS56_104_A	MS56_104_A	MS6_140_A	MS6_140_A	St10_141_A	St10_141_A	NA	NA	NA	NA	2h4_153_A	2h4_159_A	GS12_143_A	GS12_143_A	GS14_242_A	GS14_242_A	Bibl25_141_A	Bibl25_141_A	Bibl31_159_A	Bibl31_159_A
VIM041	Captive	2g2_124_A	2g2_126_A	2g4_140_A	2g4_140_A	MA018_167_A	MA018_169_A	MA001_151_A	MA001_151_A	NA	NA	NA	NA	2h15_254_A	2h15_254_A	2h6_188_A	2h6_188_A	GS17_150_A	GS17_154_A	MA002_248_A	MA002_248_A	MA091_165_A	MA091_165_A	Bibl18_138_A	Bibl18_138_A	NA	NA	MS53_146_A	MS53_146_A	MS56_102_A	MS56_104_A	NA	NA	St10_141_A	St10_141_A	NA	NA	NA	NA	2h4_153_A	2h4_159_A	GS12_143_A	GS12_143_A	GS14_242_A	GS14_242_A	Bibl25_137_A	Bibl25_137_A	Bibl31_159_A	Bibl31_159_A
VIM043	Captive	2g2_124_A	2g2_126_A	2g4_140_A	2g4_140_A	MA018_167_A	MA018_169_A	MA001_151_A	MA001_151_A	3b1_195_A	3b1_195_A	2h10_97_A	2h10_97_A	2h15_254_A	2h15_254_A	2h6_188_A	2h6_188_A	GS17_150_A	GS17_150_A	NA	NA	NA	NA	Bibl18_138_A	Bibl18_138_A	NA	NA	MS53_146_A	MS53_146_A	MS56_104_A	MS56_104_A	NA	NA	St10_139_A	St10_139_A	NA	NA	NA	NA	2h4_153_A	2h4_153_A	NA	NA	NA	NA	Bibl25_137_A	Bibl25_137_A	Bibl31_159_A	Bibl31_159_A
VIM044	Captive	2g2_124_A	2g2_126_A	2g4_140_A	2g4_140_A	MA018_169_A	MA018_169_A	MA001_151_A	MA001_153_A	3b1_195_A	3b1_195_A	NA	NA	2h15_163_A	2h15_163_A	2h6_188_A	2h6_188_A	GS17_154_A	GS17_154_A	NA	NA	MA091_165_A	MA091_165_A	Bibl18_138_A	Bibl18_138_A	NA	NA	MS53_146_A	MS53_146_A	MS56_102_A	MS56_104_A	MS6_140_A	MS6_140_A	St10_139_A	St10_139_A	NA	NA	GS25_132_A	GS25_132_A	2h4_153_A	2h4_153_A	GS12_143_A	GS12_143_A	GS14_242_A	GS14_242_A	Bibl25_137_A	Bibl25_137_A	Bibl31_159_A	Bibl31_159_A
VIM046	Captive	2g2_124_A	2g2_126_A	2g4_140_A	2g4_140_A	MA018_169_A	MA018_169_A	MA001_151_A	MA001_151_A	3b1_195_A	3b1_195_A	2h10_97_A	2h10_97_A	2h15_254_A	2h15_254_A	2h6_188_A	2h6_188_A	GS17_154_A	GS17_154_A	NA	NA	MA091_165_A	MA091_165_A	Bibl18_138_A	Bibl18_138_A	NA	NA	MS53_146_A	MS53_146_A	MS56_104_A	MS56_104_A	MS6_140_A	MS6_140_A	St10_139_A	St10_139_A	NA	NA	GS25_132_A	GS25_132_A	2h4_153_A	2h4_159_A	GS12_143_A	GS12_143_A	GS14_242_A	GS14_242_A	Bibl25_137_A	Bibl25_137_A	Bibl31_159_A	Bibl31_159_A
VIM047	Captive	2g2_124_A	2g2_126_A	2g4_140_A	2g4_140_A	MA018_163_A	MA018_163_A	MA001_151_A	MA001_151_A	3b1_195_A	3b1_195_A	NA	NA	NA	NA	2h6_188_A	2h6_188_A	GS17_150_A	GS17_150_A	MA002_248_A	MA002_248_A	MA091_165_A	MA091_165_A	Bibl18_138_A	Bibl18_138_A	MS41_176_A	MS41_176_A	MS53_146_A	MS53_146_A	MS56_102_A	MS56_104_A	NA	NA	St10_139_A	St10_139_A	NA	NA	GS25_132_A	GS25_132_A	2h4_153_A	2h4_159_A	GS12_143_A	GS12_143_A	GS14_242_A	GS14_242_B	Bibl25_137_A	Bibl25_137_A	Bibl31_159_A	Bibl31_159_A
VIM048	Captive	2g2_124_A	2g2_126_A	NA	NA	MA018_163_A	MA018_163_A	MA001_151_A	MA001_151_A	3b1_195_A	3b1_195_A	NA	NA	NA	NA	2h6_188_A	2h6_188_A	GS17_150_A	GS17_150_A	NA	NA	MA091_165_A	MA091_165_A	Bibl18_138_A	Bibl18_138_A	MS41_176_A	MS41_176_B	MS53_146_A	MS53_146_A	MS56_102_A	MS56_104_A	NA	NA	St10_141_A	St10_141_A	NA	NA	GS25_132_A	GS25_132_A	2h4_153_A	2h4_159_A	GS12_143_A	GS12_143_A	GS14_242_A	GS14_242_A	Bibl25_137_A	Bibl25_137_A	Bibl31_159_A	Bibl31_159_A
VIM049	Captive	2g2_124_A	2g2_126_A	2g4_140_A	2g4_140_A	MA018_163_A	MA018_163_A	MA001_151_A	MA001_151_A	NA	NA	NA	NA	NA	NA	2h6_188_A	2h6_188_A	GS17_150_A	GS17_150_A	NA	NA	NA	NA	Bibl18_138_A	Bibl18_138_A	MS41_176_A	MS41_176_A	MS53_146_A	MS53_146_A	MS56_104_A	MS56_104_A	NA	NA	St10_141_A	St10_141_A	NA	NA	GS25_132_A	GS25_132_A	2h4_153_A	2h4_159_A	GS12_143_A	GS12_143_A	GS14_242_A	GS14_242_A	Bibl25_137_A	Bibl25_137_A	Bibl31_159_A	Bibl31_159_A
VIM050	Captive	2g2_124_A	2g2_126_A	2g4_140_A	2g4_140_A	MA018_163_A	MA018_163_A	MA001_151_A	MA001_151_A	3b1_195_A	3b1_195_A	NA	NA	NA	NA	2h6_188_A	2h6_188_A	GS17_150_A	GS17_150_A	NA	NA	MA091_165_A	MA091_165_A	Bibl18_138_A	Bibl18_138_A	MS41_176_A	MS41_176_A	MS53_146_A	MS53_146_A	MS56_102_A	MS56_104_A	MS6_140_A	MS6_140_A	St10_139_A	St10_141_A	NA	NA	GS25_132_A	GS25_132_A	2h4_153_A	2h4_153_A	GS12_143_A	GS12_143_A	GS14_242_A	GS14_242_B	Bibl25_137_A	Bibl25_137_A	Bibl31_159_A	Bibl31_159_A
VIM051	Captive	2g2_124_A	2g2_126_A	2g4_140_A	2g4_140_A	MA018_163_A	MA018_169_A	MA001_151_A	MA001_151_A	3b1_195_A	3b1_195_A	NA	NA	NA	NA	2h6_188_A	2h6_188_A	GS17_154_A	GS17_154_A	NA	NA	MA091_165_A	MA091_165_A	Bibl18_138_A	Bibl18_138_A	MS41_176_A	MS41_176_B	MS53_146_A	MS53_146_A	MS56_102_A	MS56_104_A	NA	NA	St10_139_A	St10_141_A	NA	NA	GS25_132_A	GS25_132_A	2h4_153_A	2h4_159_A	GS12_143_A	GS12_143_A	GS14_242_A	GS14_242_B	Bibl25_137_A	Bibl25_137_A	Bibl31_159_A	Bibl31_159_A
VIM052	Captive	NA	NA	2g4_140_A	2g4_140_A	MA018_167_A	MA018_169_A	MA001_151_A	MA001_151_A	3b1_195_A	3b1_195_A	NA	NA	2h15_254_A	2h15_254_A	2h6_188_A	2h6_188_A	GS17_150_A	GS17_154_A	MA002_246_A	MA002_246_A	MA091_165_A	MA091_165_A	Bibl18_138_A	Bibl18_138_A	NA	NA	MS53_146_A	MS53_146_A	MS56_102_A	MS56_104_A	MS6_140_A	MS6_140_A	St10_141_A	St10_141_A	NA	NA	NA	NA	2h4_153_A	2h4_159_A	GS12_143_A	GS12_143_A	GS14_242_A	GS14_242_B	Bibl25_137_A	Bibl25_137_A	Bibl31_159_A	Bibl31_159_A
VIM053	Captive	2g2_124_A	2g2_126_A	2g4_140_A	2g4_140_A	MA018_163_A	MA018_163_A	MA001_151_A	MA001_151_A	3b1_195_A	3b1_195_A	NA	NA	2h15_254_A	2h15_254_A	2h6_188_A	2h6_188_A	GS17_154_A	GS17_154_A	MA002_248_A	MA002_248_A	MA091_165_A	MA091_165_A	Bibl18_138_A	Bibl18_138_A	NA	NA	MS53_146_A	MS53_146_A	MS56_104_A	MS56_104_A	MS6_140_A	MS6_140_A	St10_139_A	St10_139_A	NA	NA	NA	NA	2h4_153_A	2h4_159_A	GS12_143_A	GS12_143_A	GS14_242_A	GS14_242_B	NA	NA	Bibl31_159_A	Bibl31_159_A
VIM054	Captive	2g2_124_A	2g2_124_A	2g4_140_A	2g4_140_A	MA018_163_A	MA018_167_A	MA001_151_A	MA001_151_A	3b1_195_A	3b1_195_A	NA	NA	NA	NA	NA	NA	GS17_150_A	GS17_150_A	NA	NA	MA091_165_A	MA091_165_A	Bibl18_138_A	Bibl18_138_A	MS41_176_A	MS41_176_B	MS53_146_A	MS53_146_A	MS56_104_A	MS56_104_A	NA	NA	St10_139_A	St10_139_A	NA	NA	NA	NA	2h4_153_A	2h4_153_A	GS12_143_A	GS12_143_A	GS14_242_A	GS14_242_A	Bibl25_141_A	Bibl25_141_A	Bibl31_159_A	Bibl31_159_A
VIM055	Captive	2g2_124_A	2g2_126_A	2g4_140_A	2g4_140_A	MA018_163_A	MA018_169_A	MA001_151_A	MA001_151_A	3b1_195_A	3b1_195_A	NA	NA	NA	NA	2h6_188_A	2h6_188_A	GS17_150_A	GS17_150_A	MA002_247_A	NA	MA091_165_A	MA091_165_A	Bibl18_138_A	Bibl18_138_A	MS41_176_A	MS41_176_B	MS53_146_A	MS53_146_A	MS56_104_A	MS56_104_A	MS6_140_A	MS6_140_A	St10_139_A	St10_139_A	NA	NA	NA	NA	2h4_153_A	2h4_159_A	GS12_143_A	GS12_143_A	GS14_242_A	GS14_242_A	Bibl25_137_A	Bibl25_137_A	Bibl31_159_A	Bibl31_159_A
VIM056	Captive	2g2_124_A	2g2_124_A	2g4_140_A	2g4_140_A	MA018_163_A	MA018_169_A	MA001_151_A	MA001_153_A	3b1_195_A	3b1_195_A	NA	NA	NA	NA	2h6_188_A	2h6_190_A	GS17_150_A	GS17_154_A	MA002_171_A	MA002_171_A	MA091_165_A	MA091_165_A	Bibl18_138_A	Bibl18_138_A	NA	NA	MS53_146_A	MS53_146_A	MS56_102_A	MS56_104_A	NA	NA	St10_139_A	St10_141_A	NA	NA	GS25_132_A	GS25_132_A	2h4_153_A	2h4_153_A	GS12_143_A	GS12_143_A	GS14_242_A	GS14_242_A	Bibl25_137_A	Bibl25_137_A	Bibl31_159_A	Bibl31_159_A
VIM057	Captive	2g2_124_A	2g2_126_A	2g4_140_A	2g4_140_A	MA018_157_A	MA018_163_A	MA001_151_A	MA001_151_A	3b1_195_A	3b1_195_A	NA	NA	2h15_254_A	2h15_254_A	2h6_188_A	2h6_188_A	GS17_150_A	GS17_150_A	MA002_248_A	MA002_248_A	MA091_165_A	MA091_165_A	Bibl18_138_A	Bibl18_138_A	MS41_176_A	MS41_176_B	MS53_146_A	MS53_146_A	MS56_102_A	MS56_104_A	MS6_140_A	MS6_140_A	St10_141_A	St10_141_A	NA	NA	GS25_132_A	GS25_132_A	2h4_153_A	2h4_153_A	GS12_143_A	GS12_143_A	GS14_242_A	GS14_242_A	Bibl25_137_A	Bibl25_137_A	Bibl31_159_A	Bibl31_159_A
VIM058	Captive	2g2_124_A	2g2_126_A	2g4_140_A	2g4_140_A	MA018_157_A	MA018_157_A	MA001_151_A	MA001_151_A	3b1_195_A	3b1_195_A	NA	NA	2h15_254_A	2h15_254_A	2h6_188_A	2h6_190_A	GS17_150_A	GS17_154_A	MA002_248_A	MA002_248_A	MA091_165_A	MA091_165_A	Bibl18_138_A	Bibl18_138_A	MS41_176_A	MS41_176_B	MS53_146_A	MS53_146_A	MS56_102_A	MS56_104_A	MS6_140_A	MS6_140_A	St10_141_A	St10_141_A	NA	NA	GS25_132_A	GS25_132_A	2h4_153_A	2h4_159_A	GS12_143_A	GS12_143_A	GS14_242_A	GS14_242_A	Bibl25_137_A	Bibl25_141_A	Bibl31_159_A	Bibl31_159_A
VIM059	Captive	2g2_124_A	2g2_124_A	2g4_140_A	2g4_140_A	MA018_163_A	MA018_169_A	MA001_151_A	MA001_151_A	3b1_195_A	3b1_195_A	NA	NA	NA	NA	2h6_188_A	2h6_188_A	GS17_154_A	GS17_154_A	MA002_246_A	MA002_248_A	MA091_165_A	MA091_165_A	Bibl18_138_A	Bibl18_138_A	NA	NA	MS53_146_A	MS53_146_A	MS56_104_A	MS56_104_A	NA	NA	St10_141_A	St10_141_A	NA	NA	NA	NA	2h4_153_A	2h4_159_A	GS12_143_A	GS12_143_A	GS14_242_A	GS14_242_B	Bibl25_137_A	Bibl25_137_A	Bibl31_159_A	Bibl31_159_A
VIM060	Captive	2g2_124_A	2g2_126_A	2g4_140_A	2g4_140_A	MA018_169_A	MA018_169_A	MA001_151_A	MA001_151_A	3b1_195_A	3b1_195_A	NA	NA	2h15_254_A	2h15_254_A	2h6_188_A	2h6_188_A	GS17_150_A	GS17_154_A	MA002_248_A	MA002_248_A	MA091_165_A	MA091_165_A	Bibl18_138_A	Bibl18_138_A	NA	NA	MS53_146_A	MS53_146_A	MS56_102_A	MS56_104_A	MS6_140_A	MS6_140_A	St10_141_A	St10_141_A	NA	NA	NA	NA	2h4_153_A	2h4_159_B	GS12_143_A	GS12_143_A	GS14_242_A	GS14_242_A	Bibl25_137_A	Bibl25_137_A	Bibl31_159_A	Bibl31_159_A
VIM061	Captive	2g2_124_A	2g2_124_A	NA	NA	MA018_163_A	MA018_163_A	MA001_151_A	MA001_151_A	3b1_195_A	3b1_195_A	NA	NA	2h15_254_A	2h15_254_A	2h6_188_A	2h6_190_A	GS17_150_A	GS17_154_A	MA002_88_A	MA002_88_A	MA091_165_A	MA091_165_A	Bibl18_138_A	Bibl18_138_A	NA	NA	MS53_146_A	MS53_146_A	MS56_102_A	MS56_104_A	MS6_140_A	MS6_140_A	St10_139_A	St10_139_A	NA	NA	NA	NA	2h4_153_A	2h4_159_A	GS12_143_A	GS12_143_A	GS14_242_A	GS14_242_B	Bibl25_137_A	Bibl25_137_A	Bibl31_159_A	Bibl31_159_A
VIM062	Captive	2g2_124_A	2g2_126_A	2g4_140_A	2g4_140_A	MA018_163_A	MA018_169_A	MA001_153_A	MA001_153_A	3b1_195_A	3b1_195_A	NA	NA	2h15_254_A	2h15_254_A	2h6_188_A	2h6_188_A	GS17_154_A	GS17_154_A	NA	NA	MA091_165_A	MA091_165_A	Bibl18_138_A	Bibl18_138_A	NA	NA	MS53_146_A	MS53_146_A	MS56_102_A	MS56_104_A	MS6_140_A	MS6_140_A	St10_139_A	St10_139_A	NA	NA	NA	NA	2h4_153_A	2h4_159_A	GS12_143_A	GS12_143_A	GS14_242_A	GS14_242_A	Bibl25_137_A	Bibl25_137_A	Bibl31_159_A	Bibl31_159_A
VIM063	Captive	NA	NA	NA	NA	NA	NA	MA001_153_A	MA001_153_A	NA	NA	NA	NA	NA	NA	NA	NA	NA	NA	NA	NA	NA	NA	Bibl18_138_A	Bibl18_138_A	NA	NA	NA	NA	MS56_104_A	MS56_104_A	NA	NA	St10_139_A	St10_141_A	NA	NA	GS25_132_A	GS25_132_A	NA	NA	NA	NA	GS14_242_A	GS14_242_A	NA	NA	NA	NA
VIM065	Wild	2g2_124_A	2g2_126_A	2g4_140_A	2g4_140_A	MA018_163_A	MA018_169_A	MA001_151_A	MA001_151_A	3b1_195_A	3b1_195_A	NA	NA	2h15_163_A	2h15_254_A	2h6_188_A	2h6_188_A	GS17_150_A	GS17_154_A	MA002_246_A	MA002_246_A	MA091_165_A	MA091_165_A	Bibl18_138_A	Bibl18_138_A	MS41_176_A	MS41_176_B	MS53_146_A	MS53_146_A	MS56_104_A	MS56_104_A	MS6_140_A	MS6_140_A	St10_141_A	St10_141_A	NA	NA	NA	NA	2h4_153_A	2h4_159_A	GS12_143_A	GS12_143_A	GS14_242_A	GS14_242_B	Bibl25_141_A	Bibl25_141_A	Bibl31_159_A	Bibl31_159_A
VIM066	Captive	2g2_124_A	2g2_126_A	2g4_140_A	2g4_140_A	MA018_169_A	MA018_169_A	MA001_151_A	MA001_151_A	3b1_195_A	3b1_195_A	NA	NA	2h15_163_A	2h15_254_A	2h6_188_A	2h6_188_A	GS17_154_A	GS17_154_A	MA002_268_A	MA002_268_A	MA091_165_A	MA091_165_A	Bibl18_138_A	Bibl18_138_A	NA	NA	MS53_146_A	MS53_146_A	MS56_102_A	MS56_104_A	NA	NA	St10_141_A	St10_141_A	NA	NA	NA	NA	2h4_153_A	2h4_159_B	GS12_143_A	GS12_143_A	GS14_242_A	GS14_242_B	Bibl25_137_A	Bibl25_137_A	Bibl31_159_A	Bibl31_159_A
VIM067	Captive	2g2_124_A	2g2_126_A	2g4_140_A	2g4_140_A	MA018_167_A	MA018_169_A	MA001_151_A	MA001_151_A	3b1_195_A	3b1_195_A	NA	NA	2h15_163_A	2h15_163_A	2h6_188_A	2h6_188_A	GS17_150_A	GS17_154_A	MA002_248_A	MA002_248_A	MA091_165_A	MA091_165_A	Bibl18_138_A	Bibl18_138_A	MS41_176_A	MS41_176_B	MS53_146_A	MS53_146_A	MS56_102_A	MS56_104_A	NA	NA	St10_139_A	St10_139_A	NA	NA	GS25_132_A	GS25_132_A	2h4_153_A	2h4_159_A	GS12_143_A	GS12_143_A	GS14_242_A	GS14_242_B	Bibl25_137_A	Bibl25_137_A	Bibl31_159_A	Bibl31_159_A
VIM068	Captive	2g2_124_A	2g2_124_A	2g4_140_A	2g4_140_A	MA018_167_A	MA018_169_A	MA001_151_A	MA001_151_A	3b1_195_A	3b1_195_A	NA	NA	NA	NA	2h6_188_A	2h6_188_A	GS17_154_A	GS17_154_A	NA	NA	MA091_165_A	MA091_165_A	NA	NA	NA	NA	MS53_146_A	MS53_146_A	MS56_102_A	MS56_104_A	NA	NA	St10_141_A	St10_141_A	NA	NA	NA	NA	2h4_153_A	2h4_159_A	GS12_143_A	GS12_143_A	GS14_242_A	GS14_242_B	Bibl25_137_A	Bibl25_137_A	Bibl31_159_A	Bibl31_159_A
VIM069	Captive	2g2_124_A	2g2_124_A	2g4_140_A	2g4_140_A	MA018_163_A	MA018_163_A	MA001_151_A	MA001_153_A	3b1_195_A	3b1_195_A	2h10_97_A	2h10_97_A	2h15_163_A	2h15_254_A	2h6_188_A	2h6_188_A	GS17_154_A	GS17_154_A	MA002_248_A	MA002_248_A	MA091_165_A	MA091_165_A	Bibl18_138_A	Bibl18_138_A	NA	NA	MS53_146_A	MS53_146_A	MS56_104_A	MS56_104_A	MS6_140_A	MS6_140_A	St10_139_A	St10_139_A	NA	NA	NA	NA	2h4_153_A	2h4_159_A	GS12_143_A	GS12_143_A	GS14_242_A	GS14_242_B	Bibl25_137_A	Bibl25_137_A	NA	NA
VIM070	Captive	2g2_124_A	2g2_126_A	2g4_140_A	2g4_140_A	MA018_163_A	MA018_169_A	MA001_153_A	MA001_153_A	3b1_195_A	3b1_195_A	NA	NA	NA	NA	2h6_188_A	2h6_188_A	GS17_154_A	GS17_154_A	NA	NA	MA091_165_A	MA091_165_A	Bibl18_138_A	Bibl18_138_A	NA	NA	MS53_146_A	MS53_146_A	MS56_104_A	MS56_104_A	MS6_140_A	MS6_140_A	NA	NA	NA	NA	GS25_132_A	GS25_132_A	2h4_153_A	2h4_153_A	GS12_143_A	GS12_143_A	NA	NA	Bibl25_137_A	Bibl25_137_A	Bibl31_159_A	Bibl31_159_A
VIM071	Captive	2g2_124_A	2g2_126_A	2g4_140_A	2g4_140_A	MA018_163_A	MA018_163_A	MA001_151_A	MA001_151_A	3b1_195_A	3b1_195_A	NA	NA	2h15_163_A	2h15_254_A	2h6_188_A	2h6_188_A	GS17_154_A	GS17_154_A	NA	NA	MA091_165_A	MA091_165_A	Bibl18_138_A	Bibl18_138_A	NA	NA	MS53_146_A	MS53_146_A	MS56_104_A	MS56_104_A	MS6_140_A	MS6_140_A	St10_139_A	St10_139_A	NA	NA	NA	NA	2h4_153_A	2h4_159_A	GS12_143_A	GS12_143_A	GS14_242_A	GS14_242_B	Bibl25_137_A	Bibl25_137_A	Bibl31_159_A	Bibl31_159_A
VIM072	Captive	2g2_124_A	2g2_124_A	2g4_140_A	2g4_140_A	MA018_163_A	MA018_169_A	NA	NA	3b1_195_A	3b1_195_A	NA	NA	2h15_254_A	2h15_254_A	2h6_188_A	2h6_188_A	GS17_154_A	GS17_154_A	NA	NA	MA091_165_A	MA091_165_A	Bibl18_138_A	Bibl18_138_A	NA	NA	MS53_146_A	MS53_146_A	MS56_102_A	MS56_104_A	NA	NA	St10_139_A	St10_139_A	NA	NA	NA	NA	2h4_153_A	2h4_153_A	GS12_143_A	GS12_143_A	NA	NA	NA	NA	Bibl31_159_A	Bibl31_159_A
VIM074	Captive	2g2_124_A	2g2_126_A	2g4_140_A	2g4_140_A	MA018_163_A	MA018_169_A	MA001_151_A	MA001_151_A	3b1_195_A	3b1_195_A	NA	NA	2h15_163_A	2h15_254_A	2h6_188_A	2h6_188_A	GS17_150_A	GS17_154_A	NA	NA	NA	NA	Bibl18_138_A	Bibl18_138_A	NA	NA	MS53_146_A	MS53_146_A	MS56_104_A	MS56_104_A	MS6_140_A	MS6_140_A	St10_139_A	St10_139_A	NA	NA	NA	NA	2h4_153_A	2h4_153_A	GS12_143_A	GS12_143_A	NA	NA	Bibl25_137_A	Bibl25_137_A	Bibl31_159_A	Bibl31_159_A
VIM076	Captive	2g2_124_A	2g2_124_A	2g4_140_A	2g4_140_A	MA018_163_A	MA018_169_A	MA001_151_A	MA001_153_A	3b1_195_A	3b1_195_A	NA	NA	NA	NA	2h6_188_A	2h6_188_A	GS17_150_A	GS17_154_A	MA002_268_A	MA002_268_A	MA091_165_A	MA091_165_A	Bibl18_138_A	Bibl18_138_A	NA	NA	MS53_146_A	MS53_146_A	MS56_102_A	MS56_104_A	NA	NA	St10_139_A	St10_141_A	NA	NA	GS25_132_A	GS25_132_A	2h4_153_A	2h4_159_A	GS12_143_A	GS12_143_A	GS14_242_A	GS14_242_B	Bibl25_137_A	Bibl25_137_A	Bibl31_159_A	Bibl31_159_A
VIM077	Wild	NA	NA	NA	NA	MA018_157_A	MA018_157_A	MA001_151_A	MA001_151_A	NA	NA	NA	NA	NA	NA	NA	NA	NA	NA	NA	NA	NA	NA	NA	NA	MS41_176_A	MS41_176_A	NA	NA	MS56_104_A	MS56_104_A	NA	NA	St10_141_A	St10_141_A	NA	NA	NA	NA	NA	NA	NA	NA	NA	NA	NA	NA	NA	NA
VIM078	Wild	2g2_124_A	2g2_126_A	2g4_140_A	2g4_140_A	MA018_157_A	MA018_157_A	MA001_151_A	MA001_151_A	3b1_195_A	3b1_195_A	NA	NA	NA	NA	2h6_188_A	2h6_188_A	GS17_150_A	GS17_154_A	NA	NA	MA091_165_A	MA091_165_A	Bibl18_138_A	Bibl18_138_A	MS41_176_A	MS41_176_A	MS53_146_A	MS53_146_A	MS56_102_A	MS56_104_A	MS6_140_A	MS6_140_A	St10_141_A	St10_141_A	NA	NA	NA	NA	2h4_153_A	2h4_159_A	GS12_143_A	GS12_143_A	GS14_242_A	GS14_242_A	Bibl25_141_A	Bibl25_141_A	Bibl31_159_A	Bibl31_159_A
VIM079	Wild	2g2_124_A	2g2_126_A	2g4_140_A	2g4_140_A	MA018_157_A	MA018_157_A	MA001_151_A	MA001_151_A	3b1_195_A	3b1_195_A	NA	NA	2h15_163_A	2h15_254_A	2h6_188_A	2h6_188_A	GS17_150_A	GS17_154_A	MA002_248_A	MA002_248_A	MA091_165_A	MA091_165_A	Bibl18_138_A	Bibl18_138_A	MS41_176_A	MS41_176_A	MS53_146_A	MS53_146_A	MS56_104_A	MS56_104_A	NA	NA	St10_141_A	St10_141_A	NA	NA	GS25_132_A	GS25_132_A	2h4_153_A	2h4_159_A	GS12_143_A	GS12_143_A	GS14_242_A	GS14_242_A	Bibl25_141_A	Bibl25_141_A	Bibl31_159_A	Bibl31_159_A
VIM080	Wild	2g2_124_A	2g2_124_A	2g4_140_A	2g4_140_A	MA018_163_A	MA018_163_A	MA001_151_A	MA001_151_A	NA	NA	NA	NA	NA	NA	2h6_188_A	2h6_188_A	NA	NA	NA	NA	NA	NA	Bibl18_138_A	Bibl18_138_A	NA	NA	MS53_146_A	MS53_146_A	MS56_104_A	MS56_104_A	NA	NA	St10_139_A	St10_139_A	NA	NA	NA	NA	2h4_153_A	2h4_153_A	GS12_143_A	GS12_143_A	NA	NA	Bibl25_137_A	Bibl25_137_A	Bibl31_159_A	Bibl31_159_A
VIM081	Wild	2g2_124_A	2g2_126_A	2g4_140_A	2g4_140_A	MA018_163_A	MA018_169_A	MA001_151_A	MA001_151_A	3b1_195_A	3b1_195_A	NA	NA	NA	NA	2h6_188_A	2h6_188_A	GS17_154_A	GS17_154_A	NA	NA	MA091_165_A	MA091_165_A	Bibl18_138_A	Bibl18_138_A	MS41_176_A	MS41_176_B	MS53_146_A	MS53_146_A	MS56_104_A	MS56_104_A	NA	NA	St10_141_A	St10_141_A	NA	NA	NA	NA	2h4_153_A	2h4_153_A	GS12_143_A	GS12_143_A	GS14_242_A	GS14_242_A	Bibl25_137_A	Bibl25_141_A	Bibl31_159_A	Bibl31_159_A
VIM082	Wild	2g2_124_A	2g2_126_A	2g4_140_A	2g4_140_A	MA018_163_A	MA018_169_A	MA001_151_A	MA001_151_A	3b1_195_A	3b1_195_A	NA	NA	2h15_254_A	2h15_254_A	2h6_188_A	2h6_188_A	GS17_154_A	GS17_154_A	NA	NA	MA091_165_A	MA091_165_A	Bibl18_138_A	Bibl18_138_A	MS41_176_A	MS41_176_B	MS53_146_A	MS53_146_A	MS56_104_A	MS56_104_A	MS6_140_A	MS6_140_A	St10_141_A	St10_141_A	NA	NA	GS25_132_A	GS25_132_A	2h4_153_A	2h4_159_A	GS12_143_A	GS12_143_A	GS14_242_A	GS14_242_A	Bibl25_137_A	Bibl25_141_A	Bibl31_159_A	Bibl31_159_A
VIM083	Wild	2g2_124_A	2g2_126_A	2g4_140_A	2g4_140_A	MA018_163_A	MA018_167_A	MA001_151_A	MA001_151_A	3b1_195_A	3b1_195_A	NA	NA	2h15_254_A	2h15_254_A	2h6_188_A	2h6_188_A	GS17_154_A	GS17_154_A	MA002_268_A	MA002_268_A	MA091_165_A	MA091_165_A	Bibl18_138_A	Bibl18_138_A	MS41_176_A	MS41_176_A	MS53_146_A	MS53_146_A	MS56_104_A	MS56_104_A	MS6_140_A	MS6_140_A	St10_141_A	St10_141_A	NA	NA	NA	NA	2h4_153_A	2h4_153_A	GS12_143_A	GS12_143_A	GS14_242_A	GS14_242_A	Bibl25_141_A	Bibl25_141_A	Bibl31_159_A	Bibl31_159_A
VIM084	Wild	2g2_124_A	2g2_126_A	2g4_140_A	2g4_140_A	MA018_167_A	MA018_169_A	MA001_151_A	MA001_151_A	3b1_195_A	3b1_195_A	NA	NA	2h15_254_A	2h15_254_A	2h6_188_A	2h6_188_A	GS17_150_A	GS17_150_A	MA002_248_A	MA002_248_A	MA091_165_A	MA091_165_A	Bibl18_138_A	Bibl18_138_A	NA	NA	MS53_146_A	MS53_146_A	MS56_104_A	MS56_104_A	MS6_140_A	MS6_140_A	St10_139_A	St10_139_A	NA	NA	NA	NA	2h4_153_A	2h4_159_A	GS12_143_A	GS12_143_A	GS14_242_A	GS14_242_B	Bibl25_137_A	Bibl25_137_A	Bibl31_159_A	Bibl31_159_A
VIM085	Wild	2g2_124_A	2g2_126_A	2g4_140_A	2g4_140_A	MA018_163_A	MA018_167_A	MA001_151_A	MA001_151_A	3b1_195_A	3b1_195_A	NA	NA	2h15_254_A	2h15_254_A	2h6_188_A	2h6_188_A	GS17_150_A	GS17_154_A	NA	NA	MA091_165_A	MA091_165_A	Bibl18_138_A	Bibl18_138_A	MS41_176_A	MS41_176_A	MS53_146_A	MS53_146_A	MS56_104_A	MS56_104_A	NA	NA	St10_141_A	St10_141_A	NA	NA	GS25_132_A	GS25_132_A	2h4_153_A	2h4_159_A	GS12_143_A	GS12_143_A	GS14_242_A	GS14_242_A	Bibl25_141_A	Bibl25_141_A	Bibl31_159_A	Bibl31_159_A
VIM086	Wild	2g2_124_A	2g2_126_A	2g4_140_A	2g4_140_A	MA018_167_A	MA018_169_A	MA001_151_A	MA001_151_A	3b1_195_A	3b1_195_A	NA	NA	2h15_254_A	2h15_254_A	2h6_188_A	2h6_188_A	GS17_150_A	GS17_154_A	NA	NA	MA091_165_A	MA091_165_A	Bibl18_138_A	Bibl18_138_A	MS41_176_A	MS41_176_A	MS53_146_A	MS53_146_A	MS56_102_A	MS56_104_A	MS6_140_A	MS6_140_A	St10_139_A	St10_139_A	NA	NA	NA	NA	2h4_153_A	2h4_153_A	GS12_143_A	GS12_143_A	GS14_242_B	GS14_242_B	Bibl25_141_A	Bibl25_141_A	Bibl31_159_A	Bibl31_159_A
VIM087	Wild	2g2_124_A	2g2_126_A	2g4_140_A	2g4_140_A	MA018_163_A	MA018_163_A	MA001_151_A	MA001_151_A	3b1_195_A	3b1_195_A	NA	NA	2h15_254_A	2h15_254_A	2h6_188_A	2h6_190_A	GS17_150_A	GS17_150_A	MA002_268_A	MA002_268_A	MA091_165_A	MA091_165_A	Bibl18_138_A	Bibl18_138_A	NA	NA	MS53_146_A	MS53_146_A	MS56_102_A	MS56_104_A	NA	NA	St10_141_A	St10_141_A	NA	NA	NA	NA	2h4_153_A	2h4_159_A	NA	NA	NA	NA	Bibl25_137_A	Bibl25_137_A	Bibl31_159_A	Bibl31_159_A
VIM088	Wild	2g2_124_A	2g2_126_A	2g4_140_A	2g4_140_A	MA018_157_A	NA	MA001_151_A	MA001_151_A	3b1_195_A	3b1_195_A	NA	NA	2h15_254_A	2h15_254_A	2h6_188_A	2h6_188_A	GS17_154_A	GS17_154_A	MA002_248_A	MA002_248_A	MA091_165_A	MA091_165_A	Bibl18_138_A	Bibl18_138_A	MS41_176_A	MS41_176_B	NA	NA	MS56_104_A	MS56_104_A	MS6_140_A	MS6_140_A	St10_141_A	St10_141_A	NA	NA	NA	NA	2h4_153_A	2h4_159_A	GS12_143_A	GS12_143_A	GS14_242_A	GS14_242_A	Bibl25_137_A	Bibl25_141_A	Bibl31_159_A	Bibl31_159_A
VIM090	Wild	2g2_124_A	2g2_126_A	2g4_140_A	2g4_140_A	MA018_167_A	MA018_169_A	MA001_151_A	MA001_151_A	3b1_195_A	3b1_195_A	NA	NA	2h15_254_A	2h15_254_A	2h6_188_A	2h6_188_A	NA	NA	NA	NA	MA091_165_A	MA091_165_A	Bibl18_138_A	Bibl18_138_A	MS41_176_A	MS41_176_A	MS53_146_A	MS53_146_A	MS56_104_A	MS56_104_A	NA	NA	St10_141_A	St10_141_A	NA	NA	GS25_132_A	GS25_132_A	2h4_153_A	2h4_159_A	GS12_143_A	GS12_143_A	GS14_242_A	GS14_242_A	Bibl25_137_A	Bibl25_137_A	Bibl31_159_A	Bibl31_159_A
VIM091	Wild	2g2_124_A	2g2_126_A	2g4_140_A	2g4_140_A	MA018_169_A	MA018_169_A	MA001_151_A	MA001_151_A	3b1_195_A	3b1_195_A	NA	NA	2h15_163_A	2h15_254_A	2h6_188_A	2h6_188_A	GS17_154_A	GS17_154_A	MA002_247_A	MA002_247_A	MA091_165_A	MA091_165_A	Bibl18_138_A	Bibl18_138_A	MS41_176_A	MS41_176_B	MS53_146_A	MS53_146_A	MS56_104_A	MS56_104_A	MS6_140_A	MS6_140_A	St10_139_A	St10_139_A	NA	NA	GS25_132_A	GS25_132_A	2h4_153_A	2h4_153_A	GS12_143_A	GS12_143_A	GS14_242_A	GS14_242_A	Bibl25_137_A	Bibl25_137_A	Bibl31_159_A	Bibl31_159_A
VIM092	Wild	2g2_124_A	2g2_124_A	2g4_140_A	2g4_140_A	MA018_163_A	MA018_169_A	MA001_151_A	MA001_151_A	3b1_195_A	3b1_195_A	NA	NA	NA	NA	2h6_188_A	2h6_188_A	GS17_150_A	GS17_150_A	NA	NA	MA091_165_A	MA091_165_A	Bibl18_138_A	Bibl18_138_A	NA	NA	MS53_146_A	MS53_148_A	MS56_104_A	MS56_104_A	NA	NA	St10_141_A	St10_141_A	NA	NA	NA	NA	2h4_153_A	2h4_159_A	GS12_143_A	GS12_143_A	GS14_242_A	GS14_242_B	Bibl25_137_A	Bibl25_137_A	Bibl31_159_A	Bibl31_159_A
VIM093	Wild	2g2_124_A	2g2_126_A	2g4_140_A	2g4_140_A	MA018_163_A	MA018_169_A	MA001_151_A	MA001_153_A	NA	NA	NA	NA	NA	NA	NA	NA	GS17_150_A	GS17_150_A	NA	NA	NA	NA	Bibl18_138_A	Bibl18_138_A	MS41_176_A	MS41_176_A	MS53_146_A	MS53_146_A	MS56_104_A	MS56_104_A	NA	NA	St10_141_A	St10_141_A	NA	NA	GS25_132_B	GS25_132_B	2h4_153_A	2h4_159_A	GS12_143_A	GS12_143_A	GS14_242_A	GS14_242_B	NA	NA	NA	NA
VIM094	Wild	2g2_124_A	2g2_124_A	2g4_140_A	2g4_140_A	MA018_157_A	MA018_169_A	NA	NA	3b1_195_A	3b1_195_A	NA	NA	NA	NA	2h6_188_A	2h6_188_A	GS17_150_A	GS17_150_A	NA	NA	MA091_165_A	MA091_165_A	Bibl18_138_A	Bibl18_138_A	MS41_176_A	MS41_176_B	MS53_146_A	MS53_148_A	MS56_104_A	MS56_104_A	NA	NA	St10_139_A	St10_139_A	NA	NA	GS25_140_A	GS25_140_A	2h4_153_A	2h4_159_A	GS12_143_A	GS12_143_A	GS14_242_A	GS14_242_A	Bibl25_141_A	Bibl25_141_A	Bibl31_159_A	Bibl31_159_A
VIM107	Wild	NA	NA	NA	NA	NA	NA	NA	NA	NA	NA	NA	NA	NA	NA	NA	NA	NA	NA	NA	NA	NA	NA	NA	NA	NA	NA	NA	NA	NA	NA	NA	NA	NA	NA	NA	NA	NA	NA	NA	NA	NA	NA	NA	NA	NA	NA	NA	NA
VIM109	Wild	2g2_124_A	2g2_126_A	2g4_140_A	2g4_140_A	MA018_163_A	MA018_167_A	MA001_151_A	MA001_151_A	3b1_195_A	3b1_195_A	2h10_145_A	2h10_145_A	2h15_254_A	2h15_254_A	2h6_188_A	2h6_188_A	GS17_150_A	GS17_150_A	NA	NA	MA091_165_A	MA091_165_A	Bibl18_138_A	Bibl18_138_A	NA	NA	MS53_146_A	MS53_146_A	MS56_104_A	MS56_104_A	MS6_140_A	MS6_140_A	St10_139_A	St10_139_A	NA	NA	NA	NA	2h4_153_A	2h4_159_A	GS12_143_A	GS12_143_A	GS14_242_A	GS14_242_B	Bibl25_137_A	Bibl25_141_A	Bibl31_159_A	Bibl31_159_A
VIM112	Wild	NA	NA	NA	NA	NA	NA	NA	NA	NA	NA	NA	NA	NA	NA	NA	NA	NA	NA	NA	NA	NA	NA	NA	NA	NA	NA	NA	NA	NA	NA	NA	NA	NA	NA	NA	NA	NA	NA	NA	NA	NA	NA	NA	NA	NA	NA	NA	NA
VIM115	Wild	NA	NA	NA	NA	MA018_157_A	MA018_167_A	MA001_151_A	MA001_151_A	NA	NA	NA	NA	NA	NA	NA	NA	NA	NA	NA	NA	NA	NA	Bibl18_138_A	Bibl18_138_A	MS41_176_A	MS41_176_A	MS53_146_A	MS53_146_A	MS56_104_A	MS56_104_A	NA	NA	St10_139_A	St10_139_A	NA	NA	NA	NA	2h4_153_A	2h4_159_A	GS12_143_A	GS12_143_A	GS14_242_A	GS14_242_B	NA	NA	NA	NA
VIM118	Wild	2g2_120_A	2g2_120_A	2g4_140_A	2g4_140_A	MA018_157_A	MA018_157_A	MA001_151_A	MA001_151_A	NA	NA	NA	NA	NA	NA	NA	NA	GS17_150_A	GS17_154_A	NA	NA	MA091_165_A	MA091_165_A	Bibl18_138_A	Bibl18_138_A	MS41_176_A	MS41_176_B	MS53_146_A	MS53_146_A	MS56_104_A	MS56_104_A	NA	NA	St10_139_A	St10_139_A	NA	NA	GS25_132_A	GS25_132_A	2h4_153_A	2h4_159_B	GS12_143_A	GS12_143_A	GS14_242_A	GS14_242_A	NA	NA	Bibl31_159_A	Bibl31_159_A
VIM124	Wild	2g2_124_A	2g2_126_A	2g4_140_A	2g4_140_A	MA018_157_A	NA	MA001_151_A	MA001_151_A	3b1_195_A	3b1_195_A	NA	NA	NA	NA	2h6_188_A	2h6_188_A	GS17_150_A	GS17_150_A	NA	NA	MA091_165_A	MA091_165_A	Bibl18_138_A	Bibl18_138_A	NA	NA	MS53_146_A	MS53_146_A	MS56_104_A	MS56_104_A	NA	NA	St10_141_A	St10_141_A	NA	NA	NA	NA	2h4_153_A	2h4_153_A	GS12_143_A	GS12_143_A	GS14_242_A	GS14_242_A	Bibl25_137_A	Bibl25_137_A	Bibl31_159_A	Bibl31_159_A
VIM125	Wild	2g2_124_A	2g2_124_A	2g4_140_A	2g4_140_A	MA018_157_A	MA018_157_A	MA001_151_A	MA001_151_A	3b1_195_A	3b1_195_A	NA	NA	2h15_254_A	2h15_254_A	2h6_188_A	2h6_188_A	GS17_154_A	GS17_154_A	NA	NA	MA091_165_A	MA091_165_A	Bibl18_138_A	Bibl18_138_A	MS41_176_A	MS41_176_A	MS53_146_A	MS53_148_A	MS56_104_A	MS56_104_A	NA	NA	St10_139_A	St10_139_A	NA	NA	NA	NA	2h4_153_A	2h4_159_A	GS12_143_A	GS12_143_A	GS14_242_A	GS14_242_A	Bibl25_137_A	Bibl25_137_A	Bibl31_159_A	Bibl31_159_A
VIM126	Wild	2g2_124_A	2g2_124_A	NA	NA	MA018_157_A	MA018_163_A	MA001_151_A	MA001_153_A	NA	NA	NA	NA	NA	NA	2h6_188_A	2h6_188_A	NA	NA	NA	NA	MA091_165_A	MA091_165_A	Bibl18_138_A	Bibl18_138_A	MS41_176_A	MS41_176_A	MS53_146_A	MS53_146_A	MS56_104_A	MS56_104_A	NA	NA	St10_139_A	St10_139_A	NA	NA	NA	NA	2h4_153_A	2h4_159_A	GS12_143_A	GS12_143_A	GS14_242_A	GS14_242_A	Bibl25_137_A	Bibl25_141_A	Bibl31_159_A	Bibl31_159_A
VIM127	Wild	2g2_124_A	2g2_124_A	2g4_140_A	2g4_140_A	MA018_157_A	MA018_163_A	MA001_153_A	MA001_153_A	3b1_195_A	3b1_195_A	NA	NA	NA	NA	2h6_188_A	2h6_188_A	GS17_154_A	GS17_154_A	NA	NA	MA091_165_A	MA091_165_A	Bibl18_138_A	Bibl18_138_A	MS41_176_A	MS41_176_B	MS53_146_A	MS53_146_A	MS56_104_A	MS56_104_A	NA	NA	St10_139_A	St10_139_A	NA	NA	NA	NA	2h4_153_A	2h4_159_A	GS12_143_A	GS12_143_A	GS14_242_A	GS14_242_A	Bibl25_137_A	Bibl25_137_A	Bibl31_159_A	Bibl31_159_A
VIM128	Wild	2g2_124_A	2g2_126_A	2g4_140_A	2g4_140_A	MA018_157_A	MA018_163_A	MA001_151_A	MA001_151_A	3b1_195_A	3b1_195_A	NA	NA	NA	NA	2h6_188_A	2h6_188_A	GS17_154_A	GS17_154_A	MA002_268_A	MA002_268_A	MA091_165_A	MA091_165_A	Bibl18_138_A	Bibl18_138_A	MS41_176_A	MS41_176_A	MS53_148_A	MS53_148_A	MS56_104_A	MS56_104_A	NA	NA	NA	NA	NA	NA	NA	NA	2h4_153_A	2h4_159_A	GS12_143_A	GS12_143_A	GS14_242_A	GS14_242_A	Bibl25_137_A	Bibl25_141_A	Bibl31_159_A	Bibl31_159_A
VIM129	Wild	NA	NA	NA	NA	NA	NA	NA	NA	NA	NA	NA	NA	NA	NA	NA	NA	NA	NA	NA	NA	NA	NA	NA	NA	NA	NA	NA	NA	NA	NA	NA	NA	St10_141_A	St10_141_A	NA	NA	GS25_132_B	GS25_132_B	NA	NA	GS12_143_A	GS12_143_A	GS14_242_A	GS14_242_A	NA	NA	NA	NA
VIM132	Wild	2g2_124_A	2g2_126_A	2g4_140_A	2g4_140_A	MA018_157_A	MA018_157_A	MA001_153_A	MA001_153_A	3b1_195_A	3b1_195_A	NA	NA	NA	NA	2h6_188_A	2h6_188_A	GS17_154_A	GS17_154_A	NA	NA	NA	NA	Bibl18_138_A	Bibl18_138_A	MS41_176_A	MS41_176_A	MS53_146_A	MS53_146_A	MS56_104_A	MS56_104_A	NA	NA	St10_139_A	St10_139_A	NA	NA	GS25_132_B	GS25_132_B	2h4_153_A	2h4_153_A	NA	NA	GS14_242_A	GS14_242_A	NA	NA	NA	NA
VIM135	Wild	2g2_124_A	2g2_124_A	2g4_140_A	2g4_140_A	MA018_163_A	MA018_169_A	MA001_151_A	MA001_151_A	3b1_195_A	3b1_195_A	NA	NA	2h15_254_A	2h15_254_A	2h6_188_A	2h6_188_A	GS17_150_A	GS17_154_A	NA	NA	MA091_165_A	MA091_165_A	Bibl18_138_A	Bibl18_138_A	NA	NA	MS53_146_A	MS53_146_A	MS56_102_A	MS56_104_A	MS6_140_A	MS6_140_A	St10_139_A	St10_139_A	NA	NA	NA	NA	2h4_153_A	2h4_153_A	GS12_143_A	GS12_143_A	GS14_242_A	GS14_242_A	Bibl25_137_A	Bibl25_137_A	Bibl31_159_A	Bibl31_159_A
VIM007dup	Wild	2g2_124_A	2g2_124_A	2g4_140_A	2g4_140_A	MA018_163_A	MA018_169_A	MA001_151_A	MA001_151_A	3b1_195_A	3b1_195_A	NA	NA	2h15_163_A	2h15_163_A	2h6_188_A	2h6_188_A	GS17_150_A	GS17_150_A	MA002_118_A	MA002_118_A	MA091_165_A	MA091_165_A	Bibl18_138_A	Bibl18_138_A	NA	NA	MS53_146_A	MS53_148_A	MS56_102_A	MS56_104_A	MS6_140_A	MS6_140_A	St10_139_A	St10_139_A	NA	NA	NA	NA	2h4_153_A	2h4_159_A	GS12_143_A	GS12_143_A	GS14_242_B	GS14_242_B	Bibl25_137_A	Bibl25_137_A	Bibl31_159_A	Bibl31_159_A
VIM030dup	Wild	NA	NA	NA	NA	NA	NA	MA001_151_A	MA001_151_A	NA	NA	NA	NA	NA	NA	NA	NA	NA	NA	NA	NA	NA	NA	NA	NA	MS41_176_A	MS41_176_A	NA	NA	NA	NA	NA	NA	NA	NA	NA	NA	NA	NA	NA	NA	NA	NA	NA	NA	NA	NA	NA	NA
VIM052dup	Captive	NA	NA	NA	NA	NA	NA	NA	NA	NA	NA	NA	NA	NA	NA	NA	NA	NA	NA	NA	NA	NA	NA	NA	NA	NA	NA	NA	NA	NA	NA	NA	NA	NA	NA	NA	NA	NA	NA	NA	NA	NA	NA	NA	NA	NA	NA	NA	NA
VIM107dup	Wild	NA	NA	NA	NA	NA	NA	NA	NA	NA	NA	NA	NA	NA	NA	NA	NA	NA	NA	NA	NA	NA	NA	NA	NA	NA	NA	NA	NA	NA	NA	NA	NA	NA	NA	NA	NA	NA	NA	NA	NA	NA	NA	NA	NA	NA	NA	NA	NA
VIM109dup	Wild	2g2_124_A	2g2_126_A	2g4_140_A	2g4_140_A	MA018_163_A	MA018_169_A	MA001_151_A	MA001_151_A	3b1_195_A	3b1_195_A	NA	NA	NA	NA	2h6_188_A	2h6_188_A	GS17_150_A	GS17_150_A	NA	NA	MA091_165_A	MA091_165_A	Bibl18_138_A	Bibl18_138_A	NA	NA	MS53_146_A	MS53_146_A	MS56_104_A	MS56_104_A	NA	NA	St10_139_A	St10_139_A	NA	NA	NA	NA	2h4_153_A	2h4_159_A	GS12_143_A	GS12_143_A	GS14_242_A	GS14_242_B	Bibl25_137_A	Bibl25_141_A	Bibl31_159_A	Bibl31_159_A
VIM125dup	Wild	2g2_124_A	2g2_126_A	2g4_140_A	2g4_140_A	MA018_157_A	MA018_157_A	MA001_151_A	MA001_151_A	NA	NA	NA	NA	NA	NA	2h6_188_A	2h6_188_A	NA	NA	NA	NA	MA091_165_A	MA091_165_A	Bibl18_138_A	Bibl18_138_A	MS41_176_A	MS41_176_A	MS53_146_A	MS53_146_A	MS56_104_A	MS56_104_A	NA	NA	St10_139_A	St10_139_A	NA	NA	GS25_132_B	GS25_132_B	2h4_153_A	2h4_153_A	NA	NA	GS14_242_A	GS14_242_A	NA	NA	Bibl31_159_A	Bibl31_159_A
VIM126dup	Wild	NA	NA	NA	NA	NA	NA	NA	NA	NA	NA	NA	NA	NA	NA	NA	NA	NA	NA	NA	NA	NA	NA	Bibl18_138_A	Bibl18_138_A	NA	NA	NA	NA	NA	NA	NA	NA	NA	NA	NA	NA	NA	NA	NA	NA	NA	NA	NA	NA	NA	NA	NA	NA
VIM127dup	Wild	NA	NA	NA	NA	MA018_157_A	MA018_163_A	MA001_153_A	MA001_153_A	NA	NA	NA	NA	NA	NA	NA	NA	NA	NA	NA	NA	NA	NA	Bibl18_138_A	Bibl18_138_A	MS41_176_A	MS41_176_B	NA	NA	MS56_104_A	MS56_104_A	NA	NA	St10_139_A	St10_139_A	NA	NA	NA	NA	2h4_153_A	2h4_153_A	NA	NA	GS14_242_A	GS14_242_A	NA	NA	NA	NA
[truncated: 2 more columns]

## Sheet: Individual Genotype_reduced
INDIVIDUAL GENOTYPES
LOCUS		2g2		MA018		MA001		2h6		GS17		MS53		MS56		St10		2h4		GS14		Bibl25
Animal ID	Origin	allele 1	allele 2	allele 1	allele 2	allele 1	allele 2	allele 1	allele 2	allele 1	allele 2	allele 1	allele 2	allele 1	allele 2	allele 1	allele 2	allele 1	allele 2	allele 1	allele 2	allele 1	allele 2
VIM001	Captive	2g2_124_A	2g2_124_A	MA018_163_A	MA018_169_A	MA001_151_A	MA001_151_A	2h6_188_A	2h6_188_A	GS17_150_A	GS17_150_A	MS53_146_A	MS53_146_A	MS56_104_A	MS56_104_A	St10_139_A	St10_139_A	2h4_153_A	2h4_153_A	NA	NA	Bibl25_137_A	Bibl25_137_A
VIM002	Captive	2g2_124_A	2g2_124_A	MA018_163_A	MA018_169_A	MA001_151_A	MA001_151_A	2h6_188_A	2h6_190_A	GS17_150_A	GS17_150_A	MS53_148_A	MS53_148_A	MS56_102_A	MS56_104_A	St10_139_A	St10_139_A	2h4_153_A	2h4_159_A	GS14_242_A	GS14_242_A	Bibl25_137_A	Bibl25_137_A
VIM003	Captive	2g2_124_A	2g2_126_A	MA018_157_A	MA018_163_A	MA001_151_A	MA001_151_A	2h6_188_A	2h6_188_A	GS17_150_A	GS17_154_A	MS53_146_A	MS53_148_A	MS56_104_A	MS56_104_A	St10_139_A	St10_139_A	2h4_153_A	2h4_159_A	GS14_242_A	GS14_242_B	Bibl25_137_A	Bibl25_137_A
VIM004	Captive	2g2_124_A	2g2_126_A	MA018_163_A	MA018_169_A	MA001_151_A	MA001_151_A	2h6_188_A	2h6_188_A	GS17_150_A	GS17_150_A	MS53_146_A	MS53_148_A	MS56_104_A	MS56_104_A	St10_141_A	St10_141_A	2h4_153_A	2h4_159_A	GS14_242_A	GS14_242_B	Bibl25_137_A	Bibl25_137_A
VIM006	Captive	2g2_124_A	2g2_126_A	MA018_169_A	MA018_169_A	MA001_151_A	MA001_151_A	2h6_188_A	2h6_190_A	GS17_150_A	GS17_150_A	MS53_146_A	MS53_146_A	MS56_102_A	MS56_104_A	St10_141_A	St10_141_A	2h4_153_A	2h4_159_A	GS14_242_A	GS14_242_A	Bibl25_137_A	Bibl25_137_A
VIM007	Wild	2g2_124_A	2g2_126_A	MA018_163_A	MA018_169_A	MA001_151_A	MA001_151_A	2h6_188_A	2h6_188_A	GS17_150_A	GS17_150_A	MS53_146_A	MS53_148_A	MS56_102_A	MS56_104_A	St10_139_A	St10_139_A	2h4_153_A	2h4_159_A	GS14_242_B	GS14_242_B	Bibl25_137_A	Bibl25_137_A
VIM009	Captive	2g2_124_A	2g2_124_A	MA018_167_A	MA018_167_A	MA001_151_A	MA001_151_A	2h6_188_A	2h6_188_A	NA	NA	MS53_148_A	MS53_148_A	MS56_104_A	MS56_104_A	St10_139_A	St10_139_A	2h4_153_A	2h4_153_A	GS14_242_A	GS14_242_A	Bibl25_137_A	Bibl25_137_A
VIM010	Captive	2g2_124_A	2g2_126_A	MA018_163_A	MA018_163_A	MA001_151_A	MA001_151_A	2h6_188_A	2h6_188_A	GS17_150_A	GS17_150_A	MS53_146_A	MS53_146_A	MS56_104_A	MS56_104_A	St10_139_A	St10_139_A	2h4_153_A	2h4_159_A	GS14_242_A	GS14_242_B	Bibl25_137_A	Bibl25_137_A
VIM017	Captive	NA	NA	MA018_163_A	MA018_169_A	MA001_151_A	MA001_151_A	2h6_188_A	2h6_188_A	GS17_150_A	GS17_154_A	MS53_146_A	MS53_146_A	MS56_104_A	MS56_104_A	St10_139_A	St10_139_A	2h4_153_A	2h4_159_A	GS14_242_A	GS14_242_B	Bibl25_137_A	Bibl25_137_A
VIM019	Captive	2g2_124_A	2g2_126_A	MA018_157_A	MA018_167_A	MA001_151_A	MA001_151_A	2h6_188_A	2h6_188_A	GS17_150_A	GS17_154_A	MS53_146_A	MS53_146_A	MS56_104_A	MS56_104_A	St10_141_A	St10_141_A	2h4_153_A	2h4_159_A	GS14_242_A	GS14_242_A	Bibl25_137_A	Bibl25_141_A
VIM020	Captive	2g2_124_A	2g2_126_A	MA018_163_A	MA018_169_A	MA001_151_A	MA001_153_A	2h6_188_A	2h6_188_A	GS17_150_A	GS17_150_A	MS53_146_A	MS53_146_A	MS56_102_A	MS56_104_A	St10_139_A	St10_139_A	2h4_153_A	2h4_159_A	GS14_242_A	GS14_242_A	Bibl25_137_A	Bibl25_137_A
VIM021	Captive	2g2_124_A	2g2_124_A	MA018_163_A	MA018_169_A	MA001_151_A	MA001_151_A	2h6_188_A	2h6_188_A	GS17_150_A	GS17_154_A	MS53_148_A	MS53_148_A	MS56_102_A	MS56_104_A	St10_139_A	St10_139_A	2h4_153_A	2h4_159_A	GS14_242_A	GS14_242_A	Bibl25_137_A	Bibl25_137_A
VIM022	Captive	2g2_124_A	2g2_126_A	MA018_163_A	MA018_169_A	MA001_151_A	MA001_151_A	2h6_188_A	2h6_188_A	GS17_154_A	GS17_154_A	MS53_146_A	MS53_146_A	MS56_104_A	MS56_104_A	St10_139_A	St10_139_A	2h4_153_A	2h4_159_A	GS14_242_A	GS14_242_A	Bibl25_137_A	Bibl25_137_A
VIM023	Captive	2g2_124_A	2g2_126_A	MA018_169_A	MA018_169_A	MA001_151_A	MA001_153_A	2h6_188_A	2h6_188_A	GS17_150_A	GS17_154_A	MS53_146_A	MS53_148_A	MS56_102_A	MS56_104_A	St10_139_A	St10_139_A	2h4_153_A	2h4_159_A	GS14_242_A	GS14_242_A	Bibl25_137_A	Bibl25_137_A
VIM025	Captive	2g2_124_A	2g2_126_A	MA018_169_A	MA018_169_A	MA001_151_A	MA001_151_A	2h6_188_A	2h6_188_A	GS17_150_A	GS17_154_A	MS53_146_A	MS53_146_A	MS56_104_A	MS56_104_A	St10_141_A	St10_141_A	2h4_153_A	2h4_153_A	GS14_242_A	GS14_242_A	Bibl25_141_A	Bibl25_141_A
VIM026	Captive	NA	NA	MA018_167_A	MA018_169_A	MA001_151_A	MA001_151_A	2h6_188_A	2h6_188_A	GS17_150_A	GS17_154_A	MS53_146_A	MS53_148_A	MS56_104_A	MS56_104_A	St10_139_A	St10_139_A	2h4_153_A	2h4_159_A	GS14_242_A	GS14_242_B	Bibl25_137_A	Bibl25_137_A
VIM027	Captive	2g2_124_A	2g2_126_A	MA018_163_A	MA018_163_A	MA001_151_A	MA001_151_A	2h6_188_A	2h6_188_A	GS17_150_A	GS17_154_A	MS53_146_A	MS53_146_A	MS56_104_A	MS56_104_A	St10_139_A	St10_139_A	2h4_153_A	2h4_153_A	GS14_242_A	GS14_242_B	Bibl25_137_A	Bibl25_141_A
VIM030	Wild	2g2_124_A	2g2_126_A	MA018_157_A	MA018_157_A	MA001_151_A	MA001_151_A	2h6_188_A	2h6_188_A	GS17_154_A	GS17_154_A	MS53_146_A	MS53_146_A	MS56_104_A	MS56_104_A	St10_141_A	St10_141_A	2h4_153_A	2h4_159_A	GS14_242_A	GS14_242_B	Bibl25_137_A	Bibl25_137_A
VIM031	Wild	NA	NA	NA	NA	MA001_151_A	MA001_151_A	NA	NA	NA	NA	NA	NA	NA	NA	NA	NA	NA	NA	NA	NA	NA	NA
VIM032	Wild	2g2_124_A	2g2_126_A	MA018_163_A	MA018_163_A	MA001_151_A	MA001_153_A	2h6_188_A	2h6_188_A	GS17_154_A	GS17_154_A	MS53_146_A	MS53_146_A	MS56_104_A	MS56_104_A	St10_141_A	St10_141_A	2h4_153_A	2h4_159_A	GS14_242_A	GS14_242_A	Bibl25_137_A	Bibl25_141_A
VIM033	Wild	2g2_124_A	2g2_124_A	MA018_163_A	MA018_163_A	MA001_151_A	MA001_151_A	2h6_188_A	2h6_188_A	GS17_150_A	GS17_150_A	MS53_146_A	MS53_146_A	MS56_104_A	MS56_104_A	St10_139_A	St10_139_A	2h4_153_A	2h4_159_A	GS14_242_A	GS14_242_A	Bibl25_137_A	Bibl25_137_A
VIM034	Wild	2g2_124_A	2g2_126_A	MA018_163_A	MA018_169_A	MA001_151_A	MA001_151_A	2h6_188_A	2h6_188_A	GS17_154_A	GS17_154_A	MS53_146_A	MS53_146_A	MS56_104_A	MS56_104_A	St10_139_A	St10_139_A	2h4_153_A	2h4_159_A	GS14_242_A	GS14_242_A	NA	NA
VIM035	Captive	2g2_124_A	2g2_126_A	MA018_163_A	MA018_163_A	MA001_151_A	MA001_151_A	2h6_188_A	2h6_188_A	GS17_154_A	GS17_154_A	MS53_146_A	MS53_146_A	MS56_104_A	MS56_104_A	St10_139_A	St10_139_A	2h4_153_A	2h4_159_A	GS14_242_A	GS14_242_A	NA	NA
VIM036	Captive	2g2_124_A	2g2_124_A	MA018_163_A	MA018_163_A	MA001_151_A	MA001_151_A	2h6_188_A	2h6_188_A	GS17_154_A	GS17_154_A	MS53_146_A	MS53_146_A	MS56_104_A	MS56_104_A	St10_139_A	St10_139_A	2h4_153_A	2h4_159_A	GS14_242_A	GS14_242_A	Bibl25_141_A	Bibl25_141_A
VIM037	Captive	2g2_124_A	2g2_126_A	MA018_163_A	MA018_163_A	MA001_151_A	MA001_151_A	2h6_188_A	2h6_188_A	GS17_154_A	GS17_154_A	MS53_146_A	MS53_146_A	MS56_104_A	MS56_104_A	St10_139_A	St10_139_A	2h4_153_A	2h4_159_A	NA	NA	Bibl25_137_A	Bibl25_141_A
VIM038	Captive	2g2_124_A	2g2_124_A	MA018_163_A	MA018_169_A	MA001_151_A	MA001_151_A	2h6_188_A	2h6_188_A	GS17_154_A	GS17_154_A	MS53_146_A	MS53_148_A	MS56_104_A	MS56_104_A	St10_139_A	St10_139_A	2h4_153_A	2h4_159_A	GS14_242_A	GS14_242_A	Bibl25_137_A	Bibl25_141_A
VIM039	Captive	2g2_124_A	2g2_126_A	MA018_163_A	MA018_167_A	MA001_151_A	MA001_151_A	2h6_188_A	2h6_188_A	GS17_154_A	GS17_154_A	MS53_146_A	MS53_146_A	MS56_104_A	MS56_104_A	St10_141_A	St10_141_A	2h4_153_A	2h4_159_A	GS14_242_A	GS14_242_A	Bibl25_141_A	Bibl25_141_A
VIM041	Captive	2g2_124_A	2g2_126_A	MA018_167_A	MA018_169_A	MA001_151_A	MA001_151_A	2h6_188_A	2h6_188_A	GS17_150_A	GS17_154_A	MS53_146_A	MS53_146_A	MS56_102_A	MS56_104_A	St10_141_A	St10_141_A	2h4_153_A	2h4_159_A	GS14_242_A	GS14_242_A	Bibl25_137_A	Bibl25_137_A
VIM043	Captive	2g2_124_A	2g2_126_A	MA018_167_A	MA018_169_A	MA001_151_A	MA001_151_A	2h6_188_A	2h6_188_A	GS17_150_A	GS17_150_A	MS53_146_A	MS53_146_A	MS56_104_A	MS56_104_A	St10_139_A	St10_139_A	2h4_153_A	2h4_153_A	NA	NA	Bibl25_137_A	Bibl25_137_A
VIM044	Captive	2g2_124_A	2g2_126_A	MA018_169_A	MA018_169_A	MA001_151_A	MA001_153_A	2h6_188_A	2h6_188_A	GS17_154_A	GS17_154_A	MS53_146_A	MS53_146_A	MS56_102_A	MS56_104_A	St10_139_A	St10_139_A	2h4_153_A	2h4_153_A	GS14_242_A	GS14_242_A	Bibl25_137_A	Bibl25_137_A
VIM046	Captive	2g2_124_A	2g2_126_A	MA018_169_A	MA018_169_A	MA001_151_A	MA001_151_A	2h6_188_A	2h6_188_A	GS17_154_A	GS17_154_A	MS53_146_A	MS53_146_A	MS56_104_A	MS56_104_A	St10_139_A	St10_139_A	2h4_153_A	2h4_159_A	GS14_242_A	GS14_242_A	Bibl25_137_A	Bibl25_137_A
VIM047	Captive	2g2_124_A	2g2_126_A	MA018_163_A	MA018_163_A	MA001_151_A	MA001_151_A	2h6_188_A	2h6_188_A	GS17_150_A	GS17_150_A	MS53_146_A	MS53_146_A	MS56_102_A	MS56_104_A	St10_139_A	St10_139_A	2h4_153_A	2h4_159_A	GS14_242_A	GS14_242_B	Bibl25_137_A	Bibl25_137_A
VIM048	Captive	2g2_124_A	2g2_126_A	MA018_163_A	MA018_163_A	MA001_151_A	MA001_151_A	2h6_188_A	2h6_188_A	GS17_150_A	GS17_150_A	MS53_146_A	MS53_146_A	MS56_102_A	MS56_104_A	St10_141_A	St10_141_A	2h4_153_A	2h4_159_A	GS14_242_A	GS14_242_A	Bibl25_137_A	Bibl25_137_A
VIM049	Captive	2g2_124_A	2g2_126_A	MA018_163_A	MA018_163_A	MA001_151_A	MA001_151_A	2h6_188_A	2h6_188_A	GS17_150_A	GS17_150_A	MS53_146_A	MS53_146_A	MS56_104_A	MS56_104_A	St10_141_A	St10_141_A	2h4_153_A	2h4_159_A	GS14_242_A	GS14_242_A	Bibl25_137_A	Bibl25_137_A
VIM050	Captive	2g2_124_A	2g2_126_A	MA018_163_A	MA018_163_A	MA001_151_A	MA001_151_A	2h6_188_A	2h6_188_A	GS17_150_A	GS17_150_A	MS53_146_A	MS53_146_A	MS56_102_A	MS56_104_A	St10_139_A	St10_141_A	2h4_153_A	2h4_153_A	GS14_242_A	GS14_242_B	Bibl25_137_A	Bibl25_137_A
VIM051	Captive	2g2_124_A	2g2_126_A	MA018_163_A	MA018_169_A	MA001_151_A	MA001_151_A	2h6_188_A	2h6_188_A	GS17_154_A	GS17_154_A	MS53_146_A	MS53_146_A	MS56_102_A	MS56_104_A	St10_139_A	St10_141_A	2h4_153_A	2h4_159_A	GS14_242_A	GS14_242_B	Bibl25_137_A	Bibl25_137_A
VIM052	Captive	NA	NA	MA018_167_A	MA018_169_A	MA001_151_A	MA001_151_A	2h6_188_A	2h6_188_A	GS17_150_A	GS17_154_A	MS53_146_A	MS53_146_A	MS56_102_A	MS56_104_A	St10_141_A	St10_141_A	2h4_153_A	2h4_159_A	GS14_242_A	GS14_242_B	Bibl25_137_A	Bibl25_137_A
VIM053	Captive	2g2_124_A	2g2_126_A	MA018_163_A	MA018_163_A	MA001_151_A	MA001_151_A	2h6_188_A	2h6_188_A	GS17_154_A	GS17_154_A	MS53_146_A	MS53_146_A	MS56_104_A	MS56_104_A	St10_139_A	St10_139_A	2h4_153_A	2h4_159_A	GS14_242_A	GS14_242_B	NA	NA
VIM054	Captive	2g2_124_A	2g2_124_A	MA018_163_A	MA018_167_A	MA001_151_A	MA001_151_A	NA	NA	GS17_150_A	GS17_150_A	MS53_146_A	MS53_146_A	MS56_104_A	MS56_104_A	St10_139_A	St10_139_A	2h4_153_A	2h4_153_A	GS14_242_A	GS14_242_A	Bibl25_141_A	Bibl25_141_A
VIM055	Captive	2g2_124_A	2g2_126_A	MA018_163_A	MA018_169_A	MA001_151_A	MA001_151_A	2h6_188_A	2h6_188_A	GS17_150_A	GS17_150_A	MS53_146_A	MS53_146_A	MS56_104_A	MS56_104_A	St10_139_A	St10_139_A	2h4_153_A	2h4_159_A	GS14_242_A	GS14_242_A	Bibl25_137_A	Bibl25_137_A
VIM056	Captive	2g2_124_A	2g2_124_A	MA018_163_A	MA018_169_A	MA001_151_A	MA001_153_A	2h6_188_A	2h6_190_A	GS17_150_A	GS17_154_A	MS53_146_A	MS53_146_A	MS56_102_A	MS56_104_A	St10_139_A	St10_141_A	2h4_153_A	2h4_153_A	GS14_242_A	GS14_242_A	Bibl25_137_A	Bibl25_137_A
VIM057	Captive	2g2_124_A	2g2_126_A	MA018_157_A	MA018_163_A	MA001_151_A	MA001_151_A	2h6_188_A	2h6_188_A	GS17_150_A	GS17_150_A	MS53_146_A	MS53_146_A	MS56_102_A	MS56_104_A	St10_141_A	St10_141_A	2h4_153_A	2h4_153_A	GS14_242_A	GS14_242_A	Bibl25_137_A	Bibl25_137_A
VIM058	Captive	2g2_124_A	2g2_126_A	MA018_157_A	MA018_157_A	MA001_151_A	MA001_151_A	2h6_188_A	2h6_190_A	GS17_150_A	GS17_154_A	MS53_146_A	MS53_146_A	MS56_102_A	MS56_104_A	St10_141_A	St10_141_A	2h4_153_A	2h4_159_A	GS14_242_A	GS14_242_A	Bibl25_137_A	Bibl25_141_A
VIM059	Captive	2g2_124_A	2g2_124_A	MA018_163_A	MA018_169_A	MA001_151_A	MA001_151_A	2h6_188_A	2h6_188_A	GS17_154_A	GS17_154_A	MS53_146_A	MS53_146_A	MS56_104_A	MS56_104_A	St10_141_A	St10_141_A	2h4_153_A	2h4_159_A	GS14_242_A	GS14_242_B	Bibl25_137_A	Bibl25_137_A
VIM060	Captive	2g2_124_A	2g2_126_A	MA018_169_A	MA018_169_A	MA001_151_A	MA001_151_A	2h6_188_A	2h6_188_A	GS17_150_A	GS17_154_A	MS53_146_A	MS53_146_A	MS56_102_A	MS56_104_A	St10_141_A	St10_141_A	2h4_153_A	2h4_159_B	GS14_242_A	GS14_242_A	Bibl25_137_A	Bibl25_137_A
VIM061	Captive	2g2_124_A	2g2_124_A	MA018_163_A	MA018_163_A	MA001_151_A	MA001_151_A	2h6_188_A	2h6_190_A	GS17_150_A	GS17_154_A	MS53_146_A	MS53_146_A	MS56_102_A	MS56_104_A	St10_139_A	St10_139_A	2h4_153_A	2h4_159_A	GS14_242_A	GS14_242_B	Bibl25_137_A	Bibl25_137_A
VIM062	Captive	2g2_124_A	2g2_126_A	MA018_163_A	MA018_169_A	MA001_153_A	MA001_153_A	2h6_188_A	2h6_188_A	GS17_154_A	GS17_154_A	MS53_146_A	MS53_146_A	MS56_102_A	MS56_104_A	St10_139_A	St10_139_A	2h4_153_A	2h4_159_A	GS14_242_A	GS14_242_A	Bibl25_137_A	Bibl25_137_A
VIM063	Captive	NA	NA	NA	NA	MA001_153_A	MA001_153_A	NA	NA	NA	NA	NA	NA	MS56_104_A	MS56_104_A	St10_139_A	St10_141_A	NA	NA	GS14_242_A	GS14_242_A	NA	NA
VIM065	Wild	2g2_124_A	2g2_126_A	MA018_163_A	MA018_169_A	MA001_151_A	MA001_151_A	2h6_188_A	2h6_188_A	GS17_150_A	GS17_154_A	MS53_146_A	MS53_146_A	MS56_104_A	MS56_104_A	St10_141_A	St10_141_A	2h4_153_A	2h4_159_A	GS14_242_A	GS14_242_B	Bibl25_141_A	Bibl25_141_A
VIM066	Captive	2g2_124_A	2g2_126_A	MA018_169_A	MA018_169_A	MA001_151_A	MA001_151_A	2h6_188_A	2h6_188_A	GS17_154_A	GS17_154_A	MS53_146_A	MS53_146_A	MS56_102_A	MS56_104_A	St10_141_A	St10_141_A	2h4_153_A	2h4_159_B	GS14_242_A	GS14_242_B	Bibl25_137_A	Bibl25_137_A
VIM067	Captive	2g2_124_A	2g2_126_A	MA018_167_A	MA018_169_A	MA001_151_A	MA001_151_A	2h6_188_A	2h6_188_A	GS17_150_A	GS17_154_A	MS53_146_A	MS53_146_A	MS56_102_A	MS56_104_A	St10_139_A	St10_139_A	2h4_153_A	2h4_159_A	GS14_242_A	GS14_242_B	Bibl25_137_A	Bibl25_137_A
VIM068	Captive	2g2_124_A	2g2_124_A	MA018_167_A	MA018_169_A	MA001_151_A	MA001_151_A	2h6_188_A	2h6_188_A	GS17_154_A	GS17_154_A	MS53_146_A	MS53_146_A	MS56_102_A	MS56_104_A	St10_141_A	St10_141_A	2h4_153_A	2h4_159_A	GS14_242_A	GS14_242_B	Bibl25_137_A	Bibl25_137_A
VIM069	Captive	2g2_124_A	2g2_124_A	MA018_163_A	MA018_163_A	MA001_151_A	MA001_153_A	2h6_188_A	2h6_188_A	GS17_154_A	GS17_154_A	MS53_146_A	MS53_146_A	MS56_104_A	MS56_104_A	St10_139_A	St10_139_A	2h4_153_A	2h4_159_A	GS14_242_A	GS14_242_B	Bibl25_137_A	Bibl25_137_A
VIM070	Captive	2g2_124_A	2g2_126_A	MA018_163_A	MA018_169_A	MA001_153_A	MA001_153_A	2h6_188_A	2h6_188_A	GS17_154_A	GS17_154_A	MS53_146_A	MS53_146_A	MS56_104_A	MS56_104_A	NA	NA	2h4_153_A	2h4_153_A	NA	NA	Bibl25_137_A	Bibl25_137_A
VIM071	Captive	2g2_124_A	2g2_126_A	MA018_163_A	MA018_163_A	MA001_151_A	MA001_151_A	2h6_188_A	2h6_188_A	GS17_154_A	GS17_154_A	MS53_146_A	MS53_146_A	MS56_104_A	MS56_104_A	St10_139_A	St10_139_A	2h4_153_A	2h4_159_A	GS14_242_A	GS14_242_B	Bibl25_137_A	Bibl25_137_A
VIM072	Captive	2g2_124_A	2g2_124_A	MA018_163_A	MA018_169_A	NA	NA	2h6_188_A	2h6_188_A	GS17_154_A	GS17_154_A	MS53_146_A	MS53_146_A	MS56_102_A	MS56_104_A	St10_139_A	St10_139_A	2h4_153_A	2h4_153_A	NA	NA	NA	NA
VIM074	Captive	2g2_124_A	2g2_126_A	MA018_163_A	MA018_169_A	MA001_151_A	MA001_151_A	2h6_188_A	2h6_188_A	GS17_150_A	GS17_154_A	MS53_146_A	MS53_146_A	MS56_104_A	MS56_104_A	St10_139_A	St10_139_A	2h4_153_A	2h4_153_A	NA	NA	Bibl25_137_A	Bibl25_137_A
VIM076	Captive	2g2_124_A	2g2_124_A	MA018_163_A	MA018_169_A	MA001_151_A	MA001_153_A	2h6_188_A	2h6_188_A	GS17_150_A	GS17_154_A	MS53_146_A	MS53_146_A	MS56_102_A	MS56_104_A	St10_139_A	St10_141_A	2h4_153_A	2h4_159_A	GS14_242_A	GS14_242_B	Bibl25_137_A	Bibl25_137_A
VIM077	Wild	NA	NA	MA018_157_A	MA018_157_A	MA001_151_A	MA001_151_A	NA	NA	NA	NA	NA	NA	MS56_104_A	MS56_104_A	St10_141_A	St10_141_A	NA	NA	NA	NA	NA	NA
VIM078	Wild	2g2_124_A	2g2_126_A	MA018_157_A	MA018_157_A	MA001_151_A	MA001_151_A	2h6_188_A	2h6_188_A	GS17_150_A	GS17_154_A	MS53_146_A	MS53_146_A	MS56_102_A	MS56_104_A	St10_141_A	St10_141_A	2h4_153_A	2h4_159_A	GS14_242_A	GS14_242_A	Bibl25_141_A	Bibl25_141_A
VIM079	Wild	2g2_124_A	2g2_126_A	MA018_157_A	MA018_157_A	MA001_151_A	MA001_151_A	2h6_188_A	2h6_188_A	GS17_150_A	GS17_154_A	MS53_146_A	MS53_146_A	MS56_104_A	MS56_104_A	St10_141_A	St10_141_A	2h4_153_A	2h4_159_A	GS14_242_A	GS14_242_A	Bibl25_141_A	Bibl25_141_A
VIM080	Wild	2g2_124_A	2g2_124_A	MA018_163_A	MA018_163_A	MA001_151_A	MA001_151_A	2h6_188_A	2h6_188_A	NA	NA	MS53_146_A	MS53_146_A	MS56_104_A	MS56_104_A	St10_139_A	St10_139_A	2h4_153_A	2h4_153_A	NA	NA	Bibl25_137_A	Bibl25_137_A
VIM081	Wild	2g2_124_A	2g2_126_A	MA018_163_A	MA018_169_A	MA001_151_A	MA001_151_A	2h6_188_A	2h6_188_A	GS17_154_A	GS17_154_A	MS53_146_A	MS53_146_A	MS56_104_A	MS56_104_A	St10_141_A	St10_141_A	2h4_153_A	2h4_153_A	GS14_242_A	GS14_242_A	Bibl25_137_A	Bibl25_141_A
VIM082	Wild	2g2_124_A	2g2_126_A	MA018_163_A	MA018_169_A	MA001_151_A	MA001_151_A	2h6_188_A	2h6_188_A	GS17_154_A	GS17_154_A	MS53_146_A	MS53_146_A	MS56_104_A	MS56_104_A	St10_141_A	St10_141_A	2h4_153_A	2h4_159_A	GS14_242_A	GS14_242_A	Bibl25_137_A	Bibl25_141_A
VIM083	Wild	2g2_124_A	2g2_126_A	MA018_163_A	MA018_167_A	MA001_151_A	MA001_151_A	2h6_188_A	2h6_188_A	GS17_154_A	GS17_154_A	MS53_146_A	MS53_146_A	MS56_104_A	MS56_104_A	St10_141_A	St10_141_A	2h4_153_A	2h4_153_A	GS14_242_A	GS14_242_A	Bibl25_141_A	Bibl25_141_A
VIM084	Wild	2g2_124_A	2g2_126_A	MA018_167_A	MA018_169_A	MA001_151_A	MA001_151_A	2h6_188_A	2h6_188_A	GS17_150_A	GS17_150_A	MS53_146_A	MS53_146_A	MS56_104_A	MS56_104_A	St10_139_A	St10_139_A	2h4_153_A	2h4_159_A	GS14_242_A	GS14_242_B	Bibl25_137_A	Bibl25_137_A
VIM085	Wild	2g2_124_A	2g2_126_A	MA018_163_A	MA018_167_A	MA001_151_A	MA001_151_A	2h6_188_A	2h6_188_A	GS17_150_A	GS17_154_A	MS53_146_A	MS53_146_A	MS56_104_A	MS56_104_A	St10_141_A	St10_141_A	2h4_153_A	2h4_159_A	GS14_242_A	GS14_242_A	Bibl25_141_A	Bibl25_141_A
VIM086	Wild	2g2_124_A	2g2_126_A	MA018_167_A	MA018_169_A	MA001_151_A	MA001_151_A	2h6_188_A	2h6_188_A	GS17_150_A	GS17_154_A	MS53_146_A	MS53_146_A	MS56_102_A	MS56_104_A	St10_139_A	St10_139_A	2h4_153_A	2h4_153_A	GS14_242_B	GS14_242_B	Bibl25_141_A	Bibl25_141_A
VIM087	Wild	2g2_124_A	2g2_126_A	MA018_163_A	MA018_163_A	MA001_151_A	MA001_151_A	2h6_188_A	2h6_190_A	GS17_150_A	GS17_150_A	MS53_146_A	MS53_146_A	MS56_102_A	MS56_104_A	St10_141_A	St10_141_A	2h4_153_A	2h4_159_A	NA	NA	Bibl25_137_A	Bibl25_137_A
VIM088	Wild	2g2_124_A	2g2_126_A	MA018_157_A	NA	MA001_151_A	MA001_151_A	2h6_188_A	2h6_188_A	GS17_154_A	GS17_154_A	NA	NA	MS56_104_A	MS56_104_A	St10_141_A	St10_141_A	2h4_153_A	2h4_159_A	GS14_242_A	GS14_242_A	Bibl25_137_A	Bibl25_141_A
VIM090	Wild	2g2_124_A	2g2_126_A	MA018_167_A	MA018_169_A	MA001_151_A	MA001_151_A	2h6_188_A	2h6_188_A	NA	NA	MS53_146_A	MS53_146_A	MS56_104_A	MS56_104_A	St10_141_A	St10_141_A	2h4_153_A	2h4_159_A	GS14_242_A	GS14_242_A	Bibl25_137_A	Bibl25_137_A
VIM091	Wild	2g2_124_A	2g2_126_A	MA018_169_A	MA018_169_A	MA001_151_A	MA001_151_A	2h6_188_A	2h6_188_A	GS17_154_A	GS17_154_A	MS53_146_A	MS53_146_A	MS56_104_A	MS56_104_A	St10_139_A	St10_139_A	2h4_153_A	2h4_153_A	GS14_242_A	GS14_242_A	Bibl25_137_A	Bibl25_137_A
VIM092	Wild	2g2_124_A	2g2_124_A	MA018_163_A	MA018_169_A	MA001_151_A	MA001_151_A	2h6_188_A	2h6_188_A	GS17_150_A	GS17_150_A	MS53_146_A	MS53_148_A	MS56_104_A	MS56_104_A	St10_141_A	St10_141_A	2h4_153_A	2h4_159_A	GS14_242_A	GS14_242_B	Bibl25_137_A	Bibl25_137_A
VIM093	Wild	2g2_124_A	2g2_126_A	MA018_163_A	MA018_169_A	MA001_151_A	MA001_153_A	NA	NA	GS17_150_A	GS17_150_A	MS53_146_A	MS53_146_A	MS56_104_A	MS56_104_A	St10_141_A	St10_141_A	2h4_153_A	2h4_159_A	GS14_242_A	GS14_242_B	NA	NA
VIM094	Wild	2g2_124_A	2g2_124_A	MA018_157_A	MA018_169_A	NA	NA	2h6_188_A	2h6_188_A	GS17_150_A	GS17_150_A	MS53_146_A	MS53_148_A	MS56_104_A	MS56_104_A	St10_139_A	St10_139_A	2h4_153_A	2h4_159_A	GS14_242_A	GS14_242_A	Bibl25_141_A	Bibl25_141_A
VIM107	Wild	NA	NA	NA	NA	NA	NA	NA	NA	NA	NA	NA	NA	NA	NA	NA	NA	NA	NA	NA	NA	NA	NA
VIM109	Wild	2g2_124_A	2g2_126_A	MA018_163_A	MA018_167_A	MA001_151_A	MA001_151_A	2h6_188_A	2h6_188_A	GS17_150_A	GS17_150_A	MS53_146_A	MS53_146_A	MS56_104_A	MS56_104_A	St10_139_A	St10_139_A	2h4_153_A	2h4_159_A	GS14_242_A	GS14_242_B	Bibl25_137_A	Bibl25_141_A
VIM112	Wild	NA	NA	NA	NA	NA	NA	NA	NA	NA	NA	NA	NA	NA	NA	NA	NA	NA	NA	NA	NA	NA	NA
VIM115	Wild	NA	NA	MA018_157_A	MA018_167_A	MA001_151_A	MA001_151_A	NA	NA	NA	NA	MS53_146_A	MS53_146_A	MS56_104_A	MS56_104_A	St10_139_A	St10_139_A	2h4_153_A	2h4_159_A	GS14_242_A	GS14_242_B	NA	NA
VIM118	Wild	2g2_120_A	2g2_120_A	MA018_157_A	MA018_157_A	MA001_151_A	MA001_151_A	NA	NA	GS17_150_A	GS17_154_A	MS53_146_A	MS53_146_A	MS56_104_A	MS56_104_A	St10_139_A	St10_139_A	2h4_153_A	2h4_159_B	GS14_242_A	GS14_242_A	NA	NA
VIM124	Wild	2g2_124_A	2g2_126_A	MA018_157_A	NA	MA001_151_A	MA001_151_A	2h6_188_A	2h6_188_A	GS17_150_A	GS17_150_A	MS53_146_A	MS53_146_A	MS56_104_A	MS56_104_A	St10_141_A	St10_141_A	2h4_153_A	2h4_153_A	GS14_242_A	GS14_242_A	Bibl25_137_A	Bibl25_137_A
VIM125	Wild	2g2_124_A	2g2_124_A	MA018_157_A	MA018_157_A	MA001_151_A	MA001_151_A	2h6_188_A	2h6_188_A	GS17_154_A	GS17_154_A	MS53_146_A	MS53_148_A	MS56_104_A	MS56_104_A	St10_139_A	St10_139_A	2h4_153_A	2h4_159_A	GS14_242_A	GS14_242_A	Bibl25_137_A	Bibl25_137_A
VIM126	Wild	2g2_124_A	2g2_124_A	MA018_157_A	MA018_163_A	MA001_151_A	MA001_153_A	2h6_188_A	2h6_188_A	NA	NA	MS53_146_A	MS53_146_A	MS56_104_A	MS56_104_A	St10_139_A	St10_139_A	2h4_153_A	2h4_159_A	GS14_242_A	GS14_242_A	Bibl25_137_A	Bibl25_141_A
VIM127	Wild	2g2_124_A	2g2_124_A	MA018_157_A	MA018_163_A	MA001_153_A	MA001_153_A	2h6_188_A	2h6_188_A	GS17_154_A	GS17_154_A	MS53_146_A	MS53_146_A	MS56_104_A	MS56_104_A	St10_139_A	St10_139_A	2h4_153_A	2h4_159_A	GS14_242_A	GS14_242_A	Bibl25_137_A	Bibl25_137_A
VIM128	Wild	2g2_124_A	2g2_126_A	MA018_157_A	MA018_163_A	MA001_151_A	MA001_151_A	2h6_188_A	2h6_188_A	GS17_154_A	GS17_154_A	MS53_148_A	MS53_148_A	MS56_104_A	MS56_104_A	NA	NA	2h4_153_A	2h4_159_A	GS14_242_A	GS14_242_A	Bibl25_137_A	Bibl25_141_A
VIM129	Wild	NA	NA	NA	NA	NA	NA	NA	NA	NA	NA	NA	NA	NA	NA	St10_141_A	St10_141_A	NA	NA	GS14_242_A	GS14_242_A	NA	NA
VIM132	Wild	2g2_124_A	2g2_126_A	MA018_157_A	MA018_157_A	MA001_153_A	MA001_153_A	2h6_188_A	2h6_188_A	GS17_154_A	GS17_154_A	MS53_146_A	MS53_146_A	MS56_104_A	MS56_104_A	St10_139_A	St10_139_A	2h4_153_A	2h4_153_A	GS14_242_A	GS14_242_A	NA	NA
VIM135	Wild	2g2_124_A	2g2_124_A	MA018_163_A	MA018_169_A	MA001_151_A	MA001_151_A	2h6_188_A	2h6_188_A	GS17_150_A	GS17_154_A	MS53_146_A	MS53_146_A	MS56_102_A	MS56_104_A	St10_139_A	St10_139_A	2h4_153_A	2h4_153_A	GS14_242_A	GS14_242_A	Bibl25_137_A	Bibl25_137_A
Less than 50%
VIM031	Wild
VIM063	Captive
VIM077	Wild
VIM107	Wild
VIM112	Wild
VIM129	Wild

## Sheet: Relatedness
Relatedness
Indiv 1	Indiv 2	TrioML	PMx_Rel
VIM003	VIM006	0.0102	0
VIM004	VIM006	0.1271	0.125
VIM003	VIM010	0.5	0.5
VIM006	VIM010	0.0122	0.25
VIM004	VIM010	0.1792	0.126
VIM003	VIM017	0.2895	0
VIM006	VIM017	0	0
VIM010	VIM017	0.5	0
VIM004	VIM017	0.3247	0
VIM003	VIM051	0.1076	0
VIM006	VIM051	0.1759	0
VIM010	VIM051	0.0719	0
VIM017	VIM051	0.2153	0.5
VIM019	VIM051	0	0
VIM020	VIM051	0.0022	0
VIM004	VIM051	0.0917	0
VIM021	VIM051	0.0724	0
VIM022	VIM051	0.2867	0.125
VIM023	VIM051	0.3775	0.0312
VIM025	VIM051	0.0878	0
VIM026	VIM051	0	0.25
VIM027	VIM051	0	0.0938
VIM036	VIM051	0	0.0905305
VIM035	VIM051	0	0.0905305
VIM037	VIM051	0	0.0905305
VIM038	VIM051	0.0418	0.0905305
VIM039	VIM051	0	0.0905305
VIM041	VIM051	0.5	0.0155526
VIM043	VIM051	0	0.0155526
VIM044	VIM051	0.0876	0.263552
VIM046	VIM051	0.5	0.263552
VIM047	VIM051	0.1932	0
VIM048	VIM051	0.1832	0
VIM049	VIM051	0	0
VIM050	VIM051	0.1603	0
VIM003	VIM019	0	0.0078
VIM006	VIM019	0.3435	0.002
VIM010	VIM019	0	0.0058
VIM017	VIM019	0	0
VIM004	VIM019	0.1457	0.004
VIM003	VIM020	0	0.002
VIM006	VIM020	0.1592	0.25
VIM010	VIM020	0.2887	0.001
VIM017	VIM020	0.2264	0
VIM019	VIM020	0	0.002
VIM004	VIM020	0	0.125
VIM003	VIM004	0.1764	0.002
VIM003	VIM052	0.2504	0.0626
VIM006	VIM052	0.2736	0.002
VIM010	VIM052	0	0.0332
VIM017	VIM052	0.1139	0
VIM051	VIM052	0.3788	0
VIM019	VIM052	0.1559	0.004
VIM020	VIM052	0	0.0626
VIM004	VIM052	0.1084	0.0644
VIM021	VIM052	0.011	0.0546
VIM022	VIM052	0	0.004
VIM023	VIM052	0.1702	0.0626
VIM025	VIM052	0.1985	0.001
VIM026	VIM052	0.0613	0
VIM027	VIM052	0	0.002
VIM036	VIM052	0	0.031238
VIM035	VIM052	0	0.031238
VIM037	VIM052	0	0.031238
VIM038	VIM052	0	0.031238
VIM039	VIM052	0.0681	0.031238
VIM041	VIM052	0.5421	0.0317035
VIM043	VIM052	0.0645	0.0317035
VIM044	VIM052	0	0.0309595
VIM046	VIM052	0	0.0309595
VIM047	VIM052	0.1876	0.0166
VIM048	VIM052	0.2331	0.0166
VIM049	VIM052	0.1256	0.0166
VIM050	VIM052	0.0484	0.0166
VIM003	VIM053	0.5	0.0626
VIM006	VIM053	0	0.002
VIM010	VIM053	0.7047	0.0332
VIM017	VIM053	0.5162	0
VIM051	VIM053	0.5	0
VIM019	VIM053	0	0.004
VIM020	VIM053	0	0.0626
VIM004	VIM053	0	0.0644
VIM052	VIM053	0	0.5
VIM021	VIM053	0	0.0546
VIM022	VIM053	0.3665	0.004
VIM023	VIM053	0	0.0626
VIM025	VIM053	0	0.001
VIM026	VIM053	0.1065	0
VIM027	VIM053	0.5	0.002
VIM036	VIM053	0.4772	0.031238
VIM035	VIM053	0.4772	0.031238
VIM037	VIM053	0.6293	0.031238
VIM038	VIM053	0.4054	0.031238
VIM039	VIM053	0.0525	0.031238
VIM041	VIM053	0	0.0317035
VIM043	VIM053	0	0.0317035
VIM044	VIM053	0	0.0309595
VIM046	VIM053	0.4199	0.0309595
VIM047	VIM053	0.2879	0.0166
VIM048	VIM053	0.1258	0.0166
VIM049	VIM053	0.2242	0.0166
VIM050	VIM053	0.0453	0.0166
VIM003	VIM021	0.1509	0.0468
VIM006	VIM021	0	0.002
VIM010	VIM021	0	0.0254
VIM017	VIM021	0.2635	0
VIM019	VIM021	0	0.004
VIM020	VIM021	0.3392	0.0234
VIM004	VIM021	0.2317	0.0254
VIM003	VIM022	0.5	0
VIM006	VIM022	0	0.002
VIM010	VIM022	0	0.002
VIM017	VIM022	0.1625	0.125
VIM019	VIM022	0	0.125
VIM020	VIM022	0.0178	0
VIM004	VIM022	0.2138	0.002
VIM021	VIM022	0.5088	0.004
VIM003	VIM023	0.3164	0.0312
VIM006	VIM023	0.2816	0.001
VIM010	VIM023	0	0.0166
VIM017	VIM023	0	0.0312
VIM019	VIM023	0	0.002
VIM020	VIM023	0.2888	0.0078
VIM004	VIM023	0	0.0088
VIM021	VIM023	0.3282	0.0508
VIM022	VIM023	0.5	0.002
VIM003	VIM025	0.06	0.004
VIM006	VIM025	0.3076	0.1876
VIM010	VIM025	0	0.127
VIM017	VIM025	0	0
VIM019	VIM025	0.5192	0.0634
VIM020	VIM025	0	0.0752
VIM004	VIM025	0	0.0752
VIM021	VIM025	0	0.0634
VIM022	VIM025	0	0.001
VIM023	VIM025	0.1795	0.0122
VIM003	VIM054	0	0
VIM006	VIM054	0	0
VIM010	VIM054	0.1333	0
VIM017	VIM054	0	0.1876
VIM051	VIM054	0	0.1876
VIM019	VIM054	0.1462	0
VIM020	VIM054	0.055	0.0156
VIM004	VIM054	0	0.0156
VIM052	VIM054	0.0015	0
VIM053	VIM054	0	0
VIM021	VIM054	0	0.0468
VIM022	VIM054	0	0.25
VIM023	VIM054	0	0.0156
VIM025	VIM054	0.25	0.0234
VIM026	VIM054	0	0.1172
VIM027	VIM054	0.5	0.5
VIM036	VIM054	0.0853	0.187229
VIM035	VIM054	0.2761	0.187229
VIM037	VIM054	0.1937	0.187229
VIM038	VIM054	0.0351	0.187229
VIM039	VIM054	0.3692	0.187229
VIM041	VIM054	0	0.0195405
VIM043	VIM054	0.4868	0.0195405
VIM044	VIM054	0	0.100817
VIM046	VIM054	0	0.100817
VIM047	VIM054	0.0555	0.0156
VIM048	VIM054	0	0.0156
VIM049	VIM054	0.0487	0.0156
VIM050	VIM054	0.0419	0.0156
VIM003	VIM055	0.2911	0
VIM006	VIM055	0.184	0
VIM010	VIM055	0.4858	0
VIM017	VIM055	0.3786	0.1876
VIM051	VIM055	0.0295	0.1876
VIM019	VIM055	0	0
VIM020	VIM055	0.4308	0.0156
VIM004	VIM055	0	0.0156
VIM052	VIM055	0	0
VIM053	VIM055	0.2339	0
VIM021	VIM055	0.1671	0.0468
VIM022	VIM055	0.5345	0.25
VIM023	VIM055	0.3926	0.0156
VIM025	VIM055	0	0.0234
VIM054	VIM055	0.2585	0.5
VIM026	VIM055	0	0.1172
VIM027	VIM055	0.1445	0.25
VIM036	VIM055	0.1493	0.187229
VIM035	VIM055	0	0.187229
VIM037	VIM055	0.0067	0.187229
VIM038	VIM055	0.2013	0.187229
VIM039	VIM055	0	0.187229
VIM041	VIM055	0.0471	0.0195405
VIM043	VIM055	0.5646	0.0195405
VIM044	VIM055	0	0.100817
VIM046	VIM055	0.386	0.100817
VIM047	VIM055	0.5	0.0156
VIM048	VIM055	0.2715	0.0156
VIM049	VIM055	0.3828	0.0156
VIM050	VIM055	0.1737	0.0156
VIM003	VIM056	0	0.002
VIM006	VIM056	0.293	0.002
VIM010	VIM056	0	0.003
VIM017	VIM056	0.0188	0
VIM051	VIM056	0.0423	0
VIM019	VIM056	0	0.127
VIM020	VIM056	0.2867	0.0626
VIM004	VIM056	0	0.0644
VIM052	VIM056	0	0.0664
VIM053	VIM056	0	0.0664
VIM021	VIM056	0.1903	0.0274
VIM022	VIM056	0	0.125
VIM023	VIM056	0.1288	0.0098
VIM025	VIM056	0	0.0136
VIM054	VIM056	0	0.0156
VIM055	VIM056	0	0.0156
VIM026	VIM056	0	0.0126
VIM027	VIM056	0	0.0704
VIM036	VIM056	0	0.123161
VIM035	VIM056	0	0.123161
VIM037	VIM056	0	0.123161
VIM038	VIM056	0	0.123161
VIM039	VIM056	0	0.123161
VIM041	VIM056	0.0776	0.0117642
VIM043	VIM056	0	0.0117642
VIM044	VIM056	0.5	0.00476299
VIM046	VIM056	0	0.00476299
VIM047	VIM056	0.085	0.0092
VIM048	VIM056	0.2248	0.0092
VIM049	VIM056	0	0.0092
VIM050	VIM056	0.3707	0.0092
VIM003	VIM057	0.0269	0.004
VIM006	VIM057	0.3071	0.0634
VIM010	VIM057	0	0.003
VIM017	VIM057	0	0.0626
VIM051	VIM057	0.0126	0.0626
VIM019	VIM057	0.4153	0.5
VIM020	VIM057	0.071	0.0674
VIM004	VIM057	0.0964	0.0058
VIM052	VIM057	0.2022	0.002
VIM053	VIM057	0	0.002
VIM021	VIM057	0	0.0136
VIM022	VIM057	0	0.0626
VIM023	VIM057	0	0.04
VIM025	VIM057	0.1158	0.1
VIM054	VIM057	0.095	0.0234
VIM055	VIM057	0.0367	0.0234
VIM056	VIM057	0.2323	0.0674
VIM026	VIM057	0	0.0684
VIM027	VIM057	0	0.043
VIM036	VIM057	0	0.0598894
VIM035	VIM057	0	0.0598894
VIM037	VIM057	0	0.0598894
VIM038	VIM057	0	0.0598894
VIM039	VIM057	0.0131	0.0598894
VIM041	VIM057	0.2888	0.0697875
VIM043	VIM057	0.2227	0.0697875
VIM044	VIM057	0.0448	0.0508053
VIM046	VIM057	0	0.0508053
VIM047	VIM057	0.071	0.0328
VIM048	VIM057	0.6582	0.0328
VIM049	VIM057	0.4288	0.0328
VIM050	VIM057	0.5	0.0328
VIM003	VIM058	0.0969	0.0273932
VIM006	VIM058	0.5	0.125969
VIM010	VIM058	0	0.0771807
VIM017	VIM058	0	0.00779805
VIM051	VIM058	0.107	0.00779805
VIM019	VIM058	0.3821	0.250337
VIM020	VIM058	0	0.0673832
VIM004	VIM058	0	0.0371907
VIM052	VIM058	0.3324	0.0219945
VIM053	VIM058	0	0.0219945
VIM021	VIM058	0	0.0335916
VIM022	VIM058	0	0.0629843
VIM023	VIM058	0.1164	0.0147963
VIM025	VIM058	0.2453	0.0785804
VIM054	VIM058	0	0
VIM055	VIM058	0	0
VIM056	VIM058	0.1438	0.0677831
VIM057	VIM058	0.5	0.142764
VIM026	VIM058	0	0.0351912
VIM027	VIM058	0	0.0471882
VIM036	VIM058	0	0.0604712
VIM035	VIM058	0	0.0604712
VIM037	VIM058	0	0.0604712
VIM038	VIM058	0	0.0604712
VIM039	VIM058	0.0527	0.0604712
VIM041	VIM058	0.2847	0.0466462
VIM043	VIM058	0	0.0466462
VIM044	VIM058	0	0.0113093
VIM046	VIM058	0	0.0113093
VIM047	VIM058	0	0.0385904
VIM048	VIM058	0.1424	0.0385904
VIM049	VIM058	0.054	0.0385904
VIM050	VIM058	0	0.0385904
VIM003	VIM026	0.5909	0.004
VIM006	VIM026	0	0
VIM010	VIM026	0.1395	0.002
VIM017	VIM026	0.3413	0.5
VIM019	VIM026	0	0.0626
VIM020	VIM026	0	0.0126
VIM004	VIM026	0.2019	0.0126
VIM021	VIM026	0.4851	0.0626
VIM022	VIM026	0.2539	0.0626
VIM023	VIM026	0.1782	0.0274
VIM025	VIM026	0	0.125
VIM003	VIM059	0	0.0234
VIM006	VIM059	0.0556	0.001
VIM010	VIM059	0.0941	0.0126
VIM017	VIM059	0.3953	0.25
VIM051	VIM059	0.4069	0.5
VIM019	VIM059	0.329	0.002
VIM020	VIM059	0	0.0118
VIM004	VIM059	0.5662	0.0126
VIM052	VIM059	0.1974	0.0274
VIM053	VIM059	0.274	0.0274
VIM021	VIM059	0.0764	0.25
VIM022	VIM059	0.201	0.0644
VIM023	VIM059	0	0.041
VIM025	VIM059	0.0093	0.0318
VIM054	VIM059	0	0.1172
VIM055	VIM059	0	0.1172
VIM056	VIM059	0	0.0136
VIM057	VIM059	0.0167	0.038
VIM058	VIM059	0	0.0207948
VIM026	VIM059	0	0.1562
VIM027	VIM059	0.026	0.0596
VIM036	VIM059	0.2103	0.0515327
VIM035	VIM059	0.1128	0.0515327
VIM037	VIM059	0.2619	0.0515327
VIM038	VIM059	0.2131	0.0515327
VIM039	VIM059	0.338	0.0515327
VIM041	VIM059	0.264	0.0362895
VIM043	VIM059	0	0.0362895
VIM044	VIM059	0.023	0.144477
VIM046	VIM059	0.1683	0.144477
VIM047	VIM059	0.1464	0.018
VIM048	VIM059	0.0958	0.018
VIM049	VIM059	0.1837	0.018
VIM050	VIM059	0.1073	0.018
VIM003	VIM027	0.0333	0
VIM006	VIM027	0	0.0634
VIM010	VIM027	0.5	0.0634
VIM017	VIM027	0.4194	0.0938
VIM019	VIM027	0	0.0626
VIM020	VIM027	0	0.0078
VIM004	VIM027	0	0.0712
VIM021	VIM027	0	0.0254
VIM022	VIM027	0	0.1876
VIM023	VIM027	0	0.0088
VIM025	VIM027	0	0.0434
VIM026	VIM027	0.0218	0.0586
VIM003	VIM066	0.08	0.0312
VIM006	VIM066	0.4186	0.001
VIM010	VIM066	0	0.0166
VIM017	VIM066	0	0.25
VIM051	VIM066	0.5236	0.5
VIM019	VIM066	0.1914	0.002
VIM020	VIM066	0	0.0312
VIM004	VIM066	0.0664	0.0322
VIM052	VIM066	0.4751	0.5
VIM053	VIM066	0.0036	0.25
VIM021	VIM066	0	0.0274
VIM022	VIM066	0.0089	0.0644
VIM023	VIM066	0.2135	0.0468
VIM025	VIM066	0.3697	0.0004
VIM054	VIM066	0	0.0938
VIM055	VIM066	0	0.0938
VIM056	VIM066	0.0546	0.0332
VIM057	VIM066	0.2534	0.0322
VIM058	VIM066	0.1789	0.0147963
VIM026	VIM066	0	0.125
VIM059	VIM066	0.2813	0.2636
VIM027	VIM066	0	0.0478
VIM060	VIM066	0.4835	0.5
VIM036	VIM066	0	0.0608842
VIM035	VIM066	0	0.0608842
VIM037	VIM066	0	0.0608842
VIM038	VIM066	0	0.0608842
VIM039	VIM066	0.0576	0.0608842
VIM041	VIM066	0.5	0.0235283
VIM043	VIM066	0	0.0235283
VIM044	VIM066	0.3012	0.147256
VIM046	VIM066	0.1801	0.147256
VIM047	VIM066	0.0376	0.0084
VIM048	VIM066	0.1441	0.0084
VIM049	VIM066	0.0167	0.0084
VIM050	VIM066	0.1794	0.0084
VIM061	VIM066	0	0.147898
VIM062	VIM066	0.0742	0.147898
VIM003	VIM060	0	0.0312
VIM006	VIM060	0.4245	0.001
VIM010	VIM060	0	0.0166
VIM017	VIM060	0	0.25
VIM051	VIM060	0.4373	0.5
VIM019	VIM060	0.2151	0.002
VIM020	VIM060	0.0049	0.0312
VIM004	VIM060	0.1136	0.0322
VIM052	VIM060	0.2033	0.5
VIM053	VIM060	0	0.25
VIM021	VIM060	0.0106	0.0274
VIM022	VIM060	0	0.0644
VIM023	VIM060	0.1626	0.0468
VIM025	VIM060	0.3188	0.0004
VIM054	VIM060	0	0.0938
VIM055	VIM060	0	0.0938
VIM056	VIM060	0.3212	0.0332
VIM057	VIM060	0.3824	0.0322
VIM058	VIM060	0.1197	0.0147963
VIM026	VIM060	0	0.125
VIM059	VIM060	0.1984	0.2636
VIM027	VIM060	0	0.0478
VIM036	VIM060	0	0.0608842
VIM035	VIM060	0	0.0608842
VIM037	VIM060	0	0.0608842
VIM038	VIM060	0	0.0608842
VIM039	VIM060	0.0131	0.0608842
VIM041	VIM060	0.5358	0.0235283
VIM043	VIM060	0	0.0235283
VIM044	VIM060	0.1783	0.147256
VIM046	VIM060	0.2062	0.147256
VIM047	VIM060	0	0.0084
VIM048	VIM060	0.3601	0.0084
VIM049	VIM060	0.1387	0.0084
VIM050	VIM060	0	0.0084
VIM003	VIM067	0.1771	0.0312
VIM006	VIM067	0	0.001
VIM010	VIM067	0.3351	0.0166
VIM017	VIM067	0.2958	0.25
VIM051	VIM067	0.2354	0.5
VIM019	VIM067	0.0169	0.002
VIM020	VIM067	0.0837	0.0312
VIM004	VIM067	0	0.0322
VIM052	VIM067	0.5287	0.5
VIM053	VIM067	0.3247	0.25
VIM021	VIM067	0.1845	0.0274
VIM022	VIM067	0.0274	0.0644
VIM023	VIM067	0.1267	0.0468
VIM025	VIM067	0	0.0004
VIM054	VIM067	0.0675	0.0938
VIM055	VIM067	0.1003	0.0938
VIM056	VIM067	0	0.0332
VIM057	VIM067	0.0082	0.0322
VIM058	VIM067	0	0.0147963
VIM026	VIM067	0.2045	0.125
VIM059	VIM067	0	0.2636
VIM027	VIM067	0.0365	0.0478
VIM066	VIM067	0.0541	0.5
VIM060	VIM067	0.13	0.5
VIM036	VIM067	0	0.0608842
VIM035	VIM067	0	0.0608842
VIM037	VIM067	0	0.0608842
VIM038	VIM067	0	0.0608842
VIM039	VIM067	0	0.0608842
VIM041	VIM067	0.3863	0.0235283
VIM043	VIM067	0.5	0.0235283
VIM044	VIM067	0	0.147256
VIM046	VIM067	0.1245	0.147256
VIM047	VIM067	0.3502	0.0084
VIM048	VIM067	0.1508	0.0084
VIM049	VIM067	0	0.0084
VIM050	VIM067	0.0878	0.0084
VIM061	VIM067	0.3277	0.147898
VIM062	VIM067	0.2136	0.147898
VIM003	VIM068	0	0.0312
VIM006	VIM068	0.3334	0.001
VIM010	VIM068	0	0.0166
VIM017	VIM068	0.2073	0.25
VIM051	VIM068	0.3627	0.5
VIM019	VIM068	0	0.002
VIM020	VIM068	0.0619	0.0312
VIM004	VIM068	0.259	0.0322
VIM052	VIM068	0.4024	0.5
VIM053	VIM068	0.1058	0.25
VIM021	VIM068	0.0839	0.0274
VIM022	VIM068	0	0.0644
VIM023	VIM068	0.122	0.0468
VIM025	VIM068	0.1429	0.0004
VIM054	VIM068	0	0.0938
VIM055	VIM068	0	0.0938
VIM056	VIM068	0.2859	0.0332
VIM057	VIM068	0.1203	0.0322
VIM058	VIM068	0.067	0.0147963
VIM026	VIM068	0	0.125
VIM059	VIM068	0.6776	0.2636
VIM027	VIM068	0	0.0478
VIM066	VIM068	0.5947	0.5
VIM060	VIM068	0.3333	0.5
VIM067	VIM068	0.1851	0.5
VIM036	VIM068	0.0474	0.0608842
VIM035	VIM068	0.0452	0.0608842
VIM037	VIM068	0.0646	0.0608842
VIM038	VIM068	0	0.0608842
VIM039	VIM068	0.1786	0.0608842
VIM041	VIM068	0.5064	0.0235283
VIM043	VIM068	0	0.0235283
VIM044	VIM068	0.303	0.147256
VIM046	VIM068	0.2258	0.147256
VIM047	VIM068	0.3688	0.0084
VIM048	VIM068	0.2027	0.0084
VIM049	VIM068	0.0643	0.0084
VIM050	VIM068	0.1946	0.0084
VIM061	VIM068	0.2644	0.147898
VIM062	VIM068	0.1208	0.147898
VIM003	VIM069	0.0891	0.0125574
VIM006	VIM069	0	0.00139526
VIM010	VIM069	0.2747	0.00777361
VIM017	VIM069	0.3907	0.124577
VIM051	VIM069	0.0448	0.249154
VIM019	VIM069	0	0.0641822
VIM020	VIM069	0.2175	0.0370742
VIM004	VIM069	0.067	0.0384694
VIM052	VIM069	0	0.0466417
VIM053	VIM069	0.3831	0.0466417
VIM021	VIM069	0	0.138131
VIM022	VIM069	0.2433	0.0944793
VIM023	VIM069	0	0.0253141
VIM025	VIM069	0	0.0227229
VIM054	VIM069	0	0.0661754
VIM055	VIM069	0	0.0661754
VIM056	VIM069	0.0722	0.505086
VIM057	VIM069	0	0.0526214
VIM058	VIM069	0	0.0442387
VIM026	VIM069	0.0674	0.0841145
VIM059	VIM069	0.4008	0.505086
VIM027	VIM069	0.5	0.0647801
VIM066	VIM069	0	0.147898
VIM060	VIM069	0	0.147898
VIM067	VIM069	0.0746	0.147898
VIM068	VIM069	0.2368	0.147898
VIM036	VIM069	0.5751	0.0870515
VIM035	VIM069	0.4467	0.0870515
VIM037	VIM069	0.5854	0.0870515
VIM038	VIM069	0.2441	0.0870515
VIM039	VIM069	0.0427	0.0870515
VIM041	VIM069	0	0.0238462
VIM043	VIM069	0	0.0238462
VIM044	VIM069	0.3155	0.0743678
VIM046	VIM069	0.1789	0.0743678
VIM047	VIM069	0.2717	0.013554
VIM048	VIM069	0.0219	0.013554
VIM049	VIM069	0.0374	0.013554
VIM050	VIM069	0.074	0.013554
VIM061	VIM069	0.2994	0.503377
VIM062	VIM069	0.5	0.503377
VIM003	VIM070	0.0878	0.0125574
VIM006	VIM070	0.0463	0.00139526
VIM010	VIM070	0	0.00777361
VIM017	VIM070	0.033	0.124577
VIM051	VIM070	0.3726	0.249154
VIM019	VIM070	0	0.0641822
VIM020	VIM070	0.0851	0.0370742
VIM004	VIM070	0	0.0384694
VIM052	VIM070	0.0698	0.0466417
VIM053	VIM070	0.1357	0.0466417
VIM021	VIM070	0	0.138131
VIM022	VIM070	0.1552	0.0944793
VIM023	VIM070	0.4835	0.0253141
VIM025	VIM070	0.1156	0.0227229
VIM054	VIM070	0	0.0661754
VIM055	VIM070	0.033	0.0661754
VIM056	VIM070	0.1158	0.505086
VIM057	VIM070	0	0.0526214
VIM058	VIM070	0.0156	0.0442387
VIM026	VIM070	0	0.0841145
VIM059	VIM070	0.2271	0.505086
VIM027	VIM070	0	0.0647801
VIM066	VIM070	0.3637	0.147898
VIM060	VIM070	0	0.147898
VIM067	VIM070	0	0.147898
VIM068	VIM070	0	0.147898
VIM069	VIM070	0.2079	0.503377
VIM036	VIM070	0	0.0870515
VIM035	VIM070	0	0.0870515
VIM037	VIM070	0	0.0870515
VIM038	VIM070	0.046	0.0870515
VIM039	VIM070	0	0.0870515
VIM041	VIM070	0	0.0238462
VIM043	VIM070	0	0.0238462
VIM044	VIM070	0.2475	0.0743678
VIM046	VIM070	0.2353	0.0743678
VIM047	VIM070	0	0.013554
VIM048	VIM070	0	0.013554
VIM049	VIM070	0	0.013554
VIM050	VIM070	0	0.013554
VIM061	VIM070	0	0.503377
VIM062	VIM070	0.4388	0.503377
VIM003	VIM071	0.1841	0.0125574
VIM006	VIM071	0	0.00139526
VIM010	VIM071	0.4077	0.00777361
VIM017	VIM071	0.5	0.124577
VIM051	VIM071	0.178	0.249154
VIM019	VIM071	0	0.0641822
VIM020	VIM071	0.0392	0.0370742
VIM004	VIM071	0.1516	0.0384694
VIM052	VIM071	0	0.0466417
VIM053	VIM071	0.5244	0.0466417
VIM021	VIM071	0.0381	0.138131
VIM022	VIM071	0.4891	0.0944793
VIM023	VIM071	0	0.0253141
VIM025	VIM071	0	0.0227229
VIM054	VIM071	0	0.0661754
VIM055	VIM071	0.0278	0.0661754
VIM056	VIM071	0	0.505086
VIM057	VIM071	0	0.0526214
VIM058	VIM071	0	0.0442387
VIM026	VIM071	0.1395	0.0841145
VIM059	VIM071	0.5629	0.505086
VIM027	VIM071	0.4098	0.0647801
VIM066	VIM071	0.0499	0.147898
VIM060	VIM071	0	0.147898
VIM067	VIM071	0.1931	0.147898
VIM068	VIM071	0.3472	0.147898
VIM069	VIM071	0.75	0.503377
VIM070	VIM071	0	0.503377
VIM036	VIM071	0.75	0.0870515
VIM035	VIM071	0.558	0.0870515
VIM037	VIM071	0.7473	0.0870515
VIM038	VIM071	0.4539	0.0870515
VIM039	VIM071	0.1302	0.0870515
VIM041	VIM071	0	0.0238462
VIM043	VIM071	0.0684	0.0238462
VIM044	VIM071	0.0977	0.0743678
VIM046	VIM071	0.3384	0.0743678
VIM047	VIM071	0.5224	0.013554
VIM048	VIM071	0	0.013554
VIM049	VIM071	0.1346	0.013554
VIM050	VIM071	0.1711	0.013554
VIM061	VIM071	0.3435	0.503377
VIM062	VIM071	0.0898	0.503377
VIM003	VIM072	0	0.0125574
VIM006	VIM072	0	0.00139526
VIM010	VIM072	0	0.00777361
VIM017	VIM072	0.5104	0.124577
VIM051	VIM072	0.3072	0.249154
VIM019	VIM072	0	0.0641822
VIM020	VIM072	0.4745	0.0370742
VIM004	VIM072	0	0.0384694
VIM052	VIM072	0	0.0466417
VIM053	VIM072	0.4614	0.0466417
VIM021	VIM072	0.3211	0.138131
VIM022	VIM072	0.0839	0.0944793
VIM023	VIM072	0.0797	0.0253141
VIM025	VIM072	0	0.0227229
VIM054	VIM072	0.0535	0.0661754
VIM055	VIM072	0	0.0661754
VIM056	VIM072	0.3218	0.505086
VIM057	VIM072	0.0298	0.0526214
VIM058	VIM072	0	0.0442387
VIM026	VIM072	0	0.0841145
VIM059	VIM072	0.2593	0.505086
VIM027	VIM072	0.5	0.0647801
VIM066	VIM072	0.2342	0.147898
VIM060	VIM072	0.0285	0.147898
VIM067	VIM072	0	0.147898
VIM068	VIM072	0.259	0.147898
VIM069	VIM072	0.5	0.503377
VIM070	VIM072	0.3567	0.503377
VIM071	VIM072	0.5	0.503377
VIM036	VIM072	0.5	0.0870515
VIM035	VIM072	0.5	0.0870515
VIM037	VIM072	0.5	0.0870515
VIM038	VIM072	0.3314	0.0870515
VIM039	VIM072	0.0123	0.0870515
VIM041	VIM072	0	0.0238462
VIM043	VIM072	0.0637	0.0238462
VIM044	VIM072	0.7755	0.0743678
VIM046	VIM072	0.5	0.0743678
VIM047	VIM072	0.1757	0.013554
VIM048	VIM072	0	0.013554
VIM049	VIM072	0	0.013554
VIM050	VIM072	0.1683	0.013554
VIM061	VIM072	0.5	0.503377
VIM062	VIM072	0.4505	0.503377
VIM003	VIM074	0.3041	0.0234
VIM006	VIM074	0.1108	0.001
VIM010	VIM074	0.5	0.0126
VIM017	VIM074	0.4537	0.5
VIM051	VIM074	0.5128	0.25
VIM019	VIM074	0	0.002
VIM020	VIM074	0.0457	0.0118
VIM004	VIM074	0	0.0126
VIM052	VIM074	0.1047	0.0274
VIM053	VIM074	0.5	0.0274
VIM021	VIM074	0.062	0.25
VIM022	VIM074	0.5	0.0644
VIM023	VIM074	0.3426	0.041
VIM025	VIM074	0.2605	0.0318
VIM054	VIM074	0.1427	0.1172
VIM055	VIM074	0.5155	0.1172
VIM056	VIM074	0.0576	0.0136
VIM057	VIM074	0	0.038
VIM058	VIM074	0.0508	0.0207948
VIM026	VIM074	0.0302	0.2812
VIM059	VIM074	0.0008	0.375
VIM027	VIM074	0.0332	0.0596
VIM066	VIM074	0.2193	0.1386
VIM060	VIM074	0.0391	0.1386
VIM067	VIM074	0.0296	0.1386
VIM068	VIM074	0	0.1386
VIM069	VIM074	0	0.193742
VIM070	VIM074	0.4281	0.193742
VIM071	VIM074	0.0843	0.193742
VIM072	VIM074	0.2096	0.193742
VIM036	VIM074	0.0034	0.0515327
VIM035	VIM074	0	0.0515327
VIM037	VIM074	0	0.0515327
VIM038	VIM074	0.0305	0.0515327
VIM039	VIM074	0	0.0515327
VIM041	VIM074	0	0.0362895
VIM043	VIM074	0.5053	0.0362895
VIM044	VIM074	0.0872	0.268514
VIM046	VIM074	0.5	0.268514
VIM047	VIM074	0	0.018
VIM048	VIM074	0	0.018
VIM049	VIM074	0.0897	0.018
VIM050	VIM074	0	0.018
VIM061	VIM074	0	0.193742
VIM062	VIM074	0.0771	0.193742
VIM003	VIM076	0	0.0234
VIM006	VIM076	0.0101	0.001
VIM010	VIM076	0.0779	0.0126
VIM017	VIM076	0.3156	0.5
VIM051	VIM076	0.347	0.25
VIM019	VIM076	0	0.002
VIM020	VIM076	0.3682	0.0118
VIM004	VIM076	0.1664	0.0126
VIM052	VIM076	0.207	0.0274
VIM053	VIM076	0	0.0274
VIM021	VIM076	0.2462	0.25
VIM022	VIM076	0	0.0644
VIM023	VIM076	0.1412	0.041
VIM025	VIM076	0	0.0318
VIM054	VIM076	0	0.1172
VIM055	VIM076	0	0.1172
VIM056	VIM076	0.4886	0.0136
VIM057	VIM076	0	0.038
VIM058	VIM076	0	0.0207948
VIM026	VIM076	0	0.2812
VIM059	VIM076	0.2481	0.375
VIM027	VIM076	0	0.0596
VIM066	VIM076	0.1638	0.1386
VIM060	VIM076	0.1448	0.1386
VIM067	VIM076	0.212	0.1386
VIM068	VIM076	0.5032	0.1386
VIM069	VIM076	0.5032	0.193742
VIM070	VIM076	0.0851	0.193742
VIM071	VIM076	0.3345	0.193742
VIM072	VIM076	0.3602	0.193742
VIM074	VIM076	0	0.5
VIM036	VIM076	0	0.0515327
VIM035	VIM076	0	0.0515327
VIM037	VIM076	0	0.0515327
VIM038	VIM076	0	0.0515327
VIM039	VIM076	0	0.0515327
VIM041	VIM076	0.1887	0.0362895
VIM043	VIM076	0	0.0362895
VIM044	VIM076	0.5	0.268514
VIM046	VIM076	0	0.268514
VIM047	VIM076	0.5032	0.018
VIM048	VIM076	0.3646	0.018
VIM049	VIM076	0	0.018
VIM050	VIM076	0.5016	0.018
VIM061	VIM076	0.2986	0.193742
VIM062	VIM076	0.5	0.193742
VIM003	VIM036	0	0.00139278
VIM006	VIM036	0	0.00159174
VIM010	VIM036	0.253	0.00218865
VIM017	VIM036	0.5	0.0905305
VIM019	VIM036	0	0.116595
VIM020	VIM036	0.0715	0.0523286
VIM004	VIM036	0	0.0539203
VIM021	VIM036	0.1113	0.012535
VIM022	VIM036	0.5134	0.729218
VIM023	VIM036	0	0.00477523
VIM025	VIM036	0	0.0101474
VIM026	VIM036	0	0.0547162
VIM027	VIM036	0.5014	0.141665
VIM003	VIM035	0	0.00139278
VIM006	VIM035	0	0.00159174
VIM010	VIM035	0.1063	0.00218865
VIM017	VIM035	0.1356	0.0905305
VIM019	VIM035	0.1369	0.116595
VIM020	VIM035	0.0301	0.0523286
VIM004	VIM035	0	0.0539203
VIM021	VIM035	0.029	0.012535
VIM022	VIM035	0.2037	0.729218
VIM023	VIM035	0	0.00477523
VIM025	VIM035	0.1406	0.0101474
VIM026	VIM035	0	0.0547162
VIM027	VIM035	0.5	0.141665
VIM036	VIM035	1	0.678939
VIM003	VIM037	0	0.00139278
VIM006	VIM037	0	0.00159174
VIM010	VIM037	0.1942	0.00218865
VIM017	VIM037	0.5	0.0905305
VIM019	VIM037	0.1146	0.116595
VIM020	VIM037	0	0.0523286
VIM004	VIM037	0	0.0539203
VIM021	VIM037	0	0.012535
VIM022	VIM037	0.4226	0.729218
VIM023	VIM037	0	0.00477523
VIM025	VIM037	0	0.0101474
VIM026	VIM037	0	0.0547162
VIM027	VIM037	0.5014	0.141665
VIM036	VIM037	1	0.678939
VIM035	VIM037	0.7473	0.678939
VIM003	VIM038	0.0907	0.00139278
VIM006	VIM038	0	0.00159174
VIM010	VIM038	0	0.00218865
VIM017	VIM038	0.1844	0.0905305
VIM019	VIM038	0.0447	0.116595
VIM020	VIM038	0.0764	0.0523286
VIM004	VIM038	0.2518	0.0539203
VIM021	VIM038	0.5234	0.012535
VIM022	VIM038	0.3992	0.729218
VIM023	VIM038	0.1159	0.00477523
VIM025	VIM038	0	0.0101474
VIM026	VIM038	0.4007	0.0547162
VIM027	VIM038	0.4155	0.141665
VIM036	VIM038	0.6	0.678939
VIM035	VIM038	0.5	0.678939
VIM037	VIM038	0.5	0.678939
VIM003	VIM039	0	0.00139278
VIM006	VIM039	0.0451	0.00159174
VIM010	VIM039	0	0.00218865
VIM017	VIM039	0	0.0905305
VIM019	VIM039	0.521	0.116595
VIM020	VIM039	0	0.0523286
VIM004	VIM039	0.0969	0.0539203
VIM021	VIM039	0	0.012535
VIM022	VIM039	0	0.729218
VIM023	VIM039	0	0.00477523
VIM025	VIM039	0.2628	0.0101474
VIM026	VIM039	0	0.0547162
VIM027	VIM039	0.1192	0.141665
VIM036	VIM039	0.404	0.678939
VIM035	VIM039	0.5755	0.678939
VIM037	VIM039	0.3309	0.678939
VIM038	VIM039	0.2063	0.678939
VIM003	VIM041	0	0.0175466
VIM006	VIM041	0.519	0.093914
VIM010	VIM041	0	0.071582
VIM017	VIM041	0	0.0155526
VIM019	VIM041	0.3897	0.0327004
VIM020	VIM041	0.0272	0.0414737
VIM004	VIM041	0.1234	0.0418725
VIM021	VIM041	0.1387	0.0570263
VIM022	VIM041	0	0.00139575
VIM023	VIM041	0.1123	0.504663
VIM025	VIM041	0.1879	0.504663
VIM026	VIM041	0.0714	0.0759686
VIM027	VIM041	0	0.0261205
VIM036	VIM041	0	0.00733947
VIM035	VIM041	0	0.00733947
VIM037	VIM041	0	0.00733947
VIM038	VIM041	0	0.00733947
VIM039	VIM041	0.1525	0.00733947
VIM003	VIM043	0	0.0175466
VIM006	VIM043	0.0456	0.093914
VIM010	VIM043	0.4086	0.071582
VIM017	VIM043	0.5	0.0155526
VIM019	VIM043	0	0.0327004
VIM020	VIM043	0.3205	0.0414737
VIM004	VIM043	0.0804	0.0418725
VIM021	VIM043	0	0.0570263
VIM022	VIM043	0	0.00139575
VIM023	VIM043	0.0505	0.504663
VIM025	VIM043	0	0.504663
VIM026	VIM043	0.3855	0.0759686
VIM027	VIM043	0.1504	0.0261205
VIM036	VIM043	0	0.00733947
VIM035	VIM043	0	0.00733947
VIM037	VIM043	0	0.00733947
VIM038	VIM043	0	0.00733947
VIM039	VIM043	0	0.00733947
VIM041	VIM043	0.1343	0.503131
VIM003	VIM044	0	0.0154797
VIM006	VIM044	0.1188	0.000396916
VIM010	VIM044	0	0.00833524
VIM017	VIM044	0.261	0.511625
VIM019	VIM044	0	0.00099229
VIM020	VIM044	0.394	0.00396916
VIM004	VIM044	0	0.00436608
VIM021	VIM044	0.2156	0.0252042
VIM022	VIM044	0.2583	0.0629112
VIM023	VIM044	0.3474	0.263552
VIM025	VIM044	0.0877	0.0061522
VIM026	VIM044	0	0.261568
VIM027	VIM044	0	0.0508053
VIM036	VIM044	0.1898	0.0471867
VIM035	VIM044	0.0873	0.0471867
VIM037	VIM044	0.0543	0.0471867
VIM038	VIM044	0.2573	0.0471867
VIM039	VIM044	0	0.0471867
VIM041	VIM044	0.0286	0.134344
VIM043	VIM044	0.0785	0.134344
VIM003	VIM046	0.002	0.0154797
VIM006	VIM046	0.146	0.000396916
VIM010	VIM046	0.1801	0.00833524
VIM017	VIM046	0.5	0.511625
VIM019	VIM046	0.075	0.00099229
VIM020	VIM046	0.0271	0.00396916
VIM004	VIM046	0	0.00436608
VIM021	VIM046	0.0987	0.0252042
VIM022	VIM046	0.5611	0.0629112
VIM023	VIM046	0.4117	0.263552
VIM025	VIM046	0.1133	0.0061522
VIM026	VIM046	0.1795	0.261568
VIM027	VIM046	0	0.0508053
VIM036	VIM046	0.3816	0.0471867
VIM035	VIM046	0.252	0.0471867
VIM037	VIM046	0.2801	0.0471867
VIM038	VIM046	0.5	0.0471867
VIM039	VIM046	0.0404	0.0471867
VIM041	VIM046	0.0843	0.134344
VIM043	VIM046	0.1717	0.134344
VIM044	VIM046	0.3191	0.50768
VIM003	VIM047	0.0793	0.25
VIM006	VIM047	0.1406	0.125
VIM010	VIM047	0.5944	0.5
VIM017	VIM047	0.4784	0
VIM019	VIM047	0	0.003
VIM020	VIM047	0.439	0.0084
VIM004	VIM047	0.2278	0.0708
VIM021	VIM047	0.2278	0.0362
VIM022	VIM047	0	0.001
VIM023	VIM047	0.0177	0.1334
VIM025	VIM047	0	0.0752
VIM026	VIM047	0.0585	0.0126
VIM027	VIM047	0.5	0.0396
VIM036	VIM047	0.2467	0.00417833
VIM035	VIM047	0.2289	0.00417833
VIM037	VIM047	0.2372	0.00417833
VIM038	VIM047	0	0.00417833
VIM039	VIM047	0	0.00417833
VIM041	VIM047	0.0034	0.103884
VIM043	VIM047	0.2256	0.103884
VIM044	VIM047	0.0314	0.0660865
VIM046	VIM047	0	0.0660865
VIM003	VIM048	0	0.25
VIM006	VIM048	0.4654	0.125
VIM010	VIM048	0.3363	0.5
VIM017	VIM048	0	0
VIM019	VIM048	0.25	0.003
VIM020	VIM048	0.2054	0.0084
VIM004	VIM048	0.2272	0.0708
VIM021	VIM048	0.0262	0.0362
VIM022	VIM048	0	0.001
VIM023	VIM048	0	0.1334
VIM025	VIM048	0.0131	0.0752
VIM026	VIM048	0	0.0126
VIM027	VIM048	0	0.0396
VIM036	VIM048	0.0203	0.00417833
VIM035	VIM048	0	0.00417833
VIM037	VIM048	0	0.00417833
VIM038	VIM048	0	0.00417833
VIM039	VIM048	0.1032	0.00417833
VIM041	VIM048	0.5502	0.103884
VIM043	VIM048	0.0642	0.103884
VIM044	VIM048	0	0.0660865
VIM046	VIM048	0.0471	0.0660865
VIM047	VIM048	0.376	0.5
VIM003	VIM049	0	0.25
VIM006	VIM049	0.2595	0.125
VIM010	VIM049	0.4614	0.5
VIM017	VIM049	0	0
VIM019	VIM049	0.4836	0.003
VIM020	VIM049	0.0427	0.0084
VIM004	VIM049	0.522	0.0708
VIM021	VIM049	0	0.0362
VIM022	VIM049	0	0.001
VIM023	VIM049	0	0.1334
VIM025	VIM049	0.0709	0.0752
VIM026	VIM049	0	0.0126
VIM027	VIM049	0	0.0396
VIM036	VIM049	0.1439	0.00417833
VIM035	VIM049	0.0425	0.00417833
VIM037	VIM049	0.1043	0.00417833
VIM038	VIM049	0	0.00417833
VIM039	VIM049	0.1225	0.00417833
VIM041	VIM049	0.2936	0.103884
VIM043	VIM049	0.1126	0.103884
VIM044	VIM049	0	0.0660865
VIM046	VIM049	0.1733	0.0660865
VIM047	VIM049	0.1683	0.5
VIM048	VIM049	0.7625	0.5
VIM003	VIM050	0	0.25
VIM006	VIM050	0.0633	0.125
VIM010	VIM050	0.5049	0.5
VIM017	VIM050	0.5	0
VIM019	VIM050	0	0.003
VIM020	VIM050	0.4991	0.0084
VIM004	VIM050	0.5	0.0708
VIM021	VIM050	0.0455	0.0362
VIM022	VIM050	0	0.001
VIM023	VIM050	0	0.1334
VIM025	VIM050	0	0.0752
VIM026	VIM050	0	0.0126
VIM027	VIM050	0.5	0.0396
VIM036	VIM050	0.0599	0.00417833
VIM035	VIM050	0.0123	0.00417833
VIM037	VIM050	0.0509	0.00417833
VIM038	VIM050	0	0.00417833
VIM039	VIM050	0	0.00417833
VIM041	VIM050	0	0.103884
VIM043	VIM050	0.2045	0.103884
VIM044	VIM050	0.0673	0.0660865
VIM046	VIM050	0	0.0660865
VIM047	VIM050	0.5	0.5
VIM048	VIM050	0.5049	0.5
VIM049	VIM050	0.4977	0.5
VIM003	VIM061	0.1318	0.0125574
VIM006	VIM061	0.169	0.00139526
VIM010	VIM061	0.2158	0.00777361
VIM017	VIM061	0.4465	0.124577
VIM051	VIM061	0.1258	0.249154
VIM019	VIM061	0	0.0641822
VIM020	VIM061	0.3949	0.0370742
VIM004	VIM061	0	0.0384694
VIM052	VIM061	0.2667	0.0466417
VIM053	VIM061	0.1856	0.0466417
VIM021	VIM061	0.3013	0.138131
VIM022	VIM061	0	0.0944793
VIM023	VIM061	0.0595	0.0253141
VIM025	VIM061	0	0.0227229
VIM054	VIM061	0	0.0661754
VIM055	VIM061	0.038	0.0661754
VIM056	VIM061	0.5	0.505086
VIM057	VIM061	0	0.0526214
VIM058	VIM061	0.2002	0.0442387
VIM026	VIM061	0.0262	0.0841145
VIM059	VIM061	0.0618	0.505086
VIM027	VIM061	0.301	0.0647801
VIM060	VIM061	0	0.147898
VIM036	VIM061	0.2217	0.0870515
VIM035	VIM061	0.1657	0.0870515
VIM037	VIM061	0.1889	0.0870515
VIM038	VIM061	0	0.0870515
VIM039	VIM061	0	0.0870515
VIM041	VIM061	0.0111	0.0238462
VIM043	VIM061	0	0.0238462
VIM044	VIM061	0.0397	0.0743678
VIM046	VIM061	0	0.0743678
VIM047	VIM061	0.4154	0.013554
VIM048	VIM061	0.1172	0.013554
VIM049	VIM061	0.0292	0.013554
VIM050	VIM061	0.5247	0.013554
VIM003	VIM062	0	0.0125574
VIM006	VIM062	0	0.00139526
VIM010	VIM062	0.0285	0.00777361
VIM017	VIM062	0.0878	0.124577
VIM051	VIM062	0.2572	0.249154
VIM019	VIM062	0	0.0641822
VIM020	VIM062	0.3201	0.0370742
VIM004	VIM062	0	0.0384694
VIM052	VIM062	0	0.0466417
VIM053	VIM062	0.2065	0.0466417
VIM021	VIM062	0.2416	0.138131
VIM022	VIM062	0.4355	0.0944793
VIM023	VIM062	0.5	0.0253141
VIM025	VIM062	0	0.0227229
VIM054	VIM062	0	0.0661754
VIM055	VIM062	0.3755	0.0661754
VIM056	VIM062	0.5	0.505086
VIM057	VIM062	0.0319	0.0526214
VIM058	VIM062	0	0.0442387
VIM026	VIM062	0	0.0841145
VIM059	VIM062	0.1102	0.505086
VIM027	VIM062	0	0.0647801
VIM060	VIM062	0.0319	0.147898
VIM036	VIM062	0.1173	0.0870515
VIM035	VIM062	0.0838	0.0870515
VIM037	VIM062	0.0488	0.0870515
VIM038	VIM062	0.176	0.0870515
VIM039	VIM062	0	0.0870515
VIM041	VIM062	0.1762	0.0238462
VIM043	VIM062	0	0.0238462
VIM044	VIM062	0.5	0.0743678
VIM046	VIM062	0.4016	0.0743678
VIM047	VIM062	0.0953	0.013554
VIM048	VIM062	0.1459	0.013554
VIM049	VIM062	0	0.013554
VIM050	VIM062	0	0.013554
VIM061	VIM062	0.0286	0.503377

## Sheet: Inbreeding
Inbreeding
Indiv	Ritland	PMx_Inb
VIM003	-0.1151	0
VIM004	-0.0051	0
VIM006	0.3241	0
VIM010	0.0635	0
VIM017	-0.1324	0
VIM019	-0.1463	0
VIM020	-0.0571	0
VIM021	0.3959	0
VIM022	-0.1055	0
VIM023	0.0417	0
VIM025	0.636	0
VIM026	-0.3114	0
VIM027	0.0395	0
VIM036	0.2216	0.0104
VIM035	0.4304	0.0104
VIM037	0.132	0.0104
VIM038	-0.0881	0.0104
VIM039	0.3327	0.0104
VIM041	-0.1776	0.0061
VIM043	0.186	0.0061
VIM044	0.2518	0.0156
VIM046	0.1976	0.0156
VIM047	0.0872	0
VIM048	0.1223	0
VIM049	0.2027	0
VIM050	0.0812	0
VIM051	-0.1094	0
VIM052	0.4239	0
VIM053	0.0206	0
VIM054	0.4584	0
VIM055	-0.0061	0
VIM056	-0.279	0
VIM057	0.0742	0
VIM058	0.3517	0.0005
VIM059	0.0454	0
VIM060	0.0506	0
VIM061	-0.1288	0.0068
VIM062	0.442	0.0068
VIM066	0.3905	0
VIM067	0.1722	0
VIM068	0.1932	0
VIM069	0.0685	0.0068
VIM070	0.8796	0.0068
VIM071	0.1431	0.0068
VIM072	0.0668	0.0068
VIM074	0.1411	0
VIM076	-0.3985	0
